# Supplementary material for: Oligoclonality of TRBC1 and TRBC2 in T cell lymphomas as mechanism of primary resistance to TRBC-directed CAR T cell therapies
Source: Nat Commun. 2025 Jan 29;16:1104. doi: 10.1038/s41467-025-56395-8 (PMC11779876; doi:10.1038/s41467-025-56395-8)
Supplement: Supplementary file 2 — Source Data [file 41467_2025_56395_MOESM2_ESM.xlsx]

## Sheet: Figure 1b
Figure 1b
	T-PLL	CDR3_rearrangement	Frequency	Proportion	TRBC		CTLC	CDR3_rearrangement	Frequency	Proportion	TRBC		PTCL-TFH	CDR3_rearrangement	Frequency	Proportion	TRBC		PTCL-TFH	CDR3_rearrangement	Frequency	Proportion	TRBC
		TRA:CAAGNTGGFKTIF TRB:CASSFDNSGNTIYF	2262	0.816017	C1			TRA:CASPSGGGADGLTF TRA:CAYRGTSYGKLTF TRB:CASSQVLRTGGTDTQYF	2410	0.5489749430523918	C2			TRA:CAFMKHSAASKLTF TRA:CVPGAQKLVF TRB:CASTIGEQKLFF	575	0.222008	C1			TRA:CATEEYGNKLVF	1928	0.5580318379160637	No C
		TRB:CASSFDNSGNTIYF	180	0.0649351	C1			TRA:CASPSGGGADGLTF TRB:CASSQVLRTGGTDTQYF	846	0.1927107061503417	C2			TRA:CAFMKHSAASKLTF TRB:CASSLWSDANEQFF TRB:CASTIGEQKLFF	1	0.0003861	C1 + C2			TRA:CATEEYGNKLVF TRA:CAVEHSSNTGKLIF TRB:CSARPIKETQYF	1	0.000289436	C2
		TRB:CASSRKGSGNTGELFF	1	0.00036075	C2			TRA:CAYRGTSYGKLTF TRB:CASSQVLRTGGTDTQYF	59	0.013439635535307517	C2			TRA:CVVKVDSSYKLIF TRB:CASTIGEQKLFF	1	0.0003861	C1			TRA:CATEEYGNKLVF TRA:CAVGATEGAQKLVF TRB:CAIRGAGVRRDTQYF	1	0.000289436	C2
		TRA:CAAQGGSEKLVF TRB:CASSLGGSALGSEQYF	1	0.00036075	C2			TRA:CASPSGGGADGLTF TRB:CSASVGPYEQYF	1	0.00022779	C2			TRA:CVVKVDSSYKLIF TRB:CASSDRSTNTEAFF TRB:CSASDGYTGELFF	1	0.0003861	C1 + C2			TRA:CATEEYGNKLVF TRA:CAVHMDSNYQLIW TRB:CASSLEVTSTDTQYF	1	0.000289436	C2
		TRB:CASSWGESYEQYF	1	0.00036075	C2			TRA:CASPSGGGADGLTF TRB:CSVVGRGSSYEQYF	1	0.00022779	C2			TRA:CVVKVDSSYKLIF TRA:CVVRATGRRALTF TRB:CASSDRSTNTEAFF TRB:CASTIGEQKLFF	1	0.0003861	C1			TRA:CATEEYGNKLVF TRA:CAVPGGGSGGSNYKLTF TRB:CASSLVGAGTDTQYF	1	0.000289436	C2
		TRA:CAAGRDDKIIF TRB:CSARQGLEKLFF	1	0.00036075	C1			TRA:CASPSGGGADGLTF TRB:CASSSTTGELFF	1	0.00022779	C2			TRA:CAFMKHSAASKLTF TRA:CALFTGNQFYF TRB:CASTIGEQKLFF	1	0.0003861	C1			TRA:CATEEYGNKLVF TRA:CAVRAGGNFNKFYF	1	0.000289436	No C
		TRB:CSAPAPWTYNEQFF	1	0.00036075	C2			TRA:CASPSGGGADGLTF TRB:CASSSHTGASLYEQYF	1	0.00022779	C2			TRA:CAFMKHSAASKLTF TRA:CVPGAQKLVF TRB:CASSFQQRDWANTGELFF TRB:CASTIGEQKLFF	1	0.0003861	C1 + C2			TRA:CATEEYGNKLVF TRB:CASSSFRGPVNSPLHF	1	0.000289436	C1
		TRA:CIVRVATGGGADGLTF TRB:CASSLMPEQPQHF	1	0.00036075	C1			TRA:CASPSGGGADGLTF TRB:CASSRLFGDEQYF	1	0.00022779	C2			TRA:CAFMKHSAASKLTF TRA:CVPGAQKLVF TRB:CASTIGEQKLFF TRB:CSASDREKGFF	1	0.0003861	C1 + C2			TRA:CATEEYGNKLVF TRB:CASSSPGVLYLGDTIYF	1	0.000289436	C1
		TRA:CAYNAGGTSYGKLTF TRB:CASSGWGTGESGTEAFF	1	0.00036075	C1			TRA:CASPSGGGADGLTF TRB:CASSRDRGLYGYTF	1	0.00022779	C1			TRA:CAFMKHSAASKLTF TRA:CVPGAQKLVF TRB:CASSQELTDTQYF TRB:CASTIGEQKLFF	2	0.000772201	C1			TRA:CATEEYGNKLVF TRB:CASSTGQTYEQYF	1	0.000289436	C2
		TRA:CAENLTGGGADGLTF TRA:CAFMKPNDYKLSF TRB:CASSLRQARQGTEAFF	1	0.00036075	C1			TRA:CASYNAGGTSYGKLTF TRA:CAYRGTSYGKLTF TRB:CASSGGLASNNEQFF	1	0.00022779	C2			TRA:CAFMKHSAASKLTF TRA:CVPGAQKLVF TRB:CASTIGEQKLFF TRB:CSAREGNTEAFF	1	0.0003861	C1			TRA:CAGGAGGTSYGKLTF TRA:CATEEYGNKLVF TRB:CASSQETGTQYF	1	0.000289436	C2
		TRA:CAPYSGGGADGLTF TRB:CAWSVRDLITEAFF	1	0.00036075	C1			TRA:CASPSGGGADGLTF TRB:CASSQPRGPGDEQYF	1	0.00022779	C2			TRA:CAFMKHSAASKLTF TRA:CVPGAQKLVF TRB:CASTIGEQKLFF TRB:CAWRFHRNNEQFF	1	0.0003861	C1 + C2			TRA:CATEEYGNKLVF TRB:CASSVGASPYEQYF	1	0.000289436	C2
		TRA:CAFMSWSSSNTGKLIF TRB:CASALGTNTEAFF	1	0.00036075	C1			TRA:CASPSGGGADGLTF TRB:CASSQGGWSLSPLHF	1	0.00022779	C1			TRA:CAFMKHSAASKLTF TRA:CVPGAQKLVF TRB:CASTIGEQKLFF TRB:CATSRDPSGAETQYF	1	0.0003861	C1 + C2			TRA:CATEEYGNKLVF TRB:CASSPVSYSKTEAFF	2	0.000578871	C1
		TRA:CAGGAGTYKYIF TRB:CASSIIGQIPVIQFF	1	0.00036075	C2			TRA:CASPSGGGADGLTF TRB:CASSPWENTEAFF	1	0.00022779	C1			TRA:CAFMKHSAASKLTF TRB:CASTIGEQKLFF TRB:CSARATMRQGHYGYTF	1	0.0003861	C1			TRA:CATEEYGNKLVF TRB:CASSPRQGGGNEKLFF	2	0.000578871	C1
		TRA:CAGSLNTGKLIF TRB:CASRIRSSGANVLTF	1	0.00036075	C2			TRA:CASPSGGGADGLTF TRB:CASSPRRADYGYTF	1	0.00022779	C1			TRA:CAFMKHSAASKLTF TRA:CVPGAQKLVF TRB:CASTIGEQKLFF TRB:CATSESGGNQPQHF	1	0.0003861	C1			TRA:CATEEYGNKLVF TRB:CASSPRDSSYEQYF	2	0.000578871	C2
		TRA:CALSRAYSSGSARQLTF TRB:CASSSIRDRGDEQYF	1	0.00036075	C2			TRA:CASPSGGGADGLTF TRB:CASSLTLGTGEAGELFF	1	0.00022779	C2			TRA:CAFMKHSAASKLTF TRA:CVPGAQKLVF TRB:CASSLWSDANEQFF TRB:CASTIGEQKLFF	1	0.0003861	C1 + C2			TRA:CATEEYGNKLVF TRB:CASSPQGATNEKLFF	2	0.000578871	C1
		TRA:CALSRNTNAGKSTF TRB:CSARVTNRDNQPQHF	1	0.00036075	C1			TRA:CASPSGGGADGLTF TRB:CASSSSGQINYEQYF	1	0.00022779	C2			TRA:CAFMKHSAASKLTF TRA:CVPGAQKLVF TRB:CASSLTGPGELFF TRB:CASTIGEQKLFF	3	0.0011583	C1 + C2			TRA:CATEEYGNKLVF TRA:CAVDRMDSSYKLIF TRB:CASSLGYGESSYEQYF	1	0.000289436	C2
		TRA:CAMSPPGTYKYIF TRB:CASSIYLQAQETQYF	1	0.00036075	C2			TRA:CASPSGGGADGLTF TRA:CAVVMDSSYKLIF TRB:CASSQGPRVGITEAFF	1	0.00022779	C1			TRA:CAFMKHSAASKLTF TRA:CVPGAQKLVF TRB:CASSQAPGPYSGANVLTF TRB:CASTIGEQKLFF	3	0.0011583	C1 + C2			TRA:CATEEYGNKLVF TRB:CASSVLSGENTGELFF	1	0.000289436	C2
		TRA:CAATNQGGSEKLVF TRA:CAERGLGAGSYQLTF TRB:CASSLHGVYGYTF	1	0.00036075	C1			TRA:CASPSGGGADGLTF TRA:CAVTDGYGQNFVF TRB:CASSGSASYEQYF	1	0.00022779	C2			TRA:CAFMKHSAASKLTF TRA:CVPGAQKLVF TRB:CASSSGGLGNIQYF TRB:CASTIGEQKLFF	3	0.0011583	C1 + C2			TRA:CATEEYGNKLVF TRB:CASSWSSGGRETQYF	1	0.000289436	C2
		TRA:CAVRVWDYKLSF TRB:CASSGGVGTEAFF	1	0.00036075	C1			TRA:CASPSGGGADGLTF TRA:CAVSVPSGGYQKVTF TRB:CAISGTEKYGYTF	1	0.00022779	C1			TRA:CAFMKHSAASKLTF TRA:CVPGAQKLVF TRB:CASTIGEQKLFF TRB:CASTLSDRLNNEQFF	2	0.000772201	C1 + C2			TRA:CATEEYGNKLVF TRB:CATSGGGTGGNEQYF	1	0.000289436	C2
		TRA:CAATLYTGFQKLVF TRA:CALTGNTGFQKLVF TRB:CASGLELRGETQYF	1	0.00036075	C2			TRA:CAPYSSASKIIF TRA:CASPSGGGADGLTF TRB:CASSSPGESGANVLTF	1	0.00022779	C2			TRA:CAFISTGAGSYQLTF TRA:CAFMKHSAASKLTF TRB:CASSQGSNEKLFF TRB:CASSSGGLGNIQYF	1	0.0003861	C1 + C2			TRA:CATEEYGNKLVF TRB:CAWSSGLATDTQYF	1	0.000289436	C2
		TRA:CAASVGMDMRF TRB:CAIKGQGNTGELFF	1	0.00036075	C2			TRA:CASPSGGGADGLTF TRA:CATSNQAGTALIF TRB:CASSLSPSGRVYNEQFF	1	0.00022779	C2			TRA:CAFMKHSAASKLTF TRA:CVPGAQKLVF TRB:CASSLDTGVSYEQYF TRB:CASTIGEQKLFF	1	0.0003861	C1 + C2			TRA:CATEEYGNKLVF TRB:CSAPPQGANQPQHF	1	0.000289436	C1
		TRA:CAASSNNDMRF TRB:CASRELGSGELFF	1	0.00036075	C2			TRA:CAPSGLSGGSNYKLTF TRA:CASPSGGGADGLTF TRB:CASSLSAYGETQYF	1	0.00022779	C2			TRA:CALNLYTDKLIF TRA:CVVKVDSSYKLIF TRB:CASSLTQRAGETQYF TRB:CASTIGEQKLFF	1	0.0003861	C1 + C2			TRA:CATEEYGNKLVF TRB:CSARHPGGAPETQYF	1	0.000289436	C2
		TRA:CAASMSGTASKLTF TRB:CASSESAGWDRGRAGF	1	0.00036075	C1			TRA:CASPSGGGADGLTF TRA:CATTSYLVQGNLIF TRB:CASSLTGTGLQETQYF	1	0.00022779	C2			TRA:CAFMKHSAASKLTF TRA:CVPGAQKLVF TRB:CASSGGWTEGASYNSPLHF TRB:CASTIGEQKLFF	1	0.0003861	C1			TRA:CATEEYGNKLVF TRB:CSARPIKETQYF TRB:CSVDGDSYEQYF	1	0.000289436	C2
		TRA:CAVRPGYSSASKIIF TRB:CASRIEVDTEAFF	1	0.00036075	C1			TRA:CASPSGGGADGLTF TRA:CATYNQGGKLIF TRB:CASNLMVGPGNTEAFF	1	0.00022779	C1			TRA:CAFMKHSAASKLTF TRA:CVPGAQKLVF TRB:CASSHPSGRATRELFF TRB:CASTIGEQKLFF	1	0.0003861	C1			TRA:CAGVFRNDYKLSF TRA:CATEEYGNKLVF TRB:CASSLVLGGSWKDEQFF	1	0.000289436	C2
		TRB:CASSRGDGNTEAFF	1	0.00036075	C1			TRA:CASPSGGGADGLTF TRA:CAVDGQNFVF TRB:CASSQGLAGGTYEQYF	1	0.00022779	C2			TRA:CAFMKHSAASKLTF TRA:CAVLDGQKLLF TRB:CASSLAGNEQYF TRB:CASSSGGLGNIQYF	2	0.000772201	C2			TRA:CATEEYGNKLVF TRB:CSASGSSYEQYF	1	0.000289436	C2
		TRB:CASSQEVWGFRGAFF	1	0.00036075	C1			TRA:CASPSGGGADGLTF TRB:CSASRSPQRSTDTQYF	1	0.00022779	C2			TRA:CAFMKHSAASKLTF TRA:CVPGAQKLVF TRB:CASSPNRDMNTEAFF TRB:CASTIGEQKLFF	1	0.0003861	C1			TRA:CATEEYGNKLVF TRA:CAVRSETSGSRLTF TRB:CATSARATDTQYF	2	0.000578871	C2
		TRA:CAASKGSSYKLIF TRB:CASSLGTSYEQYF	1	0.00036075	C2			TRA:CASPSGGGADGLTF TRB:CSARGFTPGELFF	1	0.00022779	C2			TRA:CVPGAQKLVF TRB:CASGGGRAGEQYF TRB:CASTIGEQKLFF	1	0.0003861	C1 + C2			TRA:CATEEYGNKLVF TRA:CAYRSALRDDKIIF TRB:CASSQEGAWATDTQYF	2	0.000578871	C2
		TRA:CAESEGRRALTF TRB:CASSEDIHYEQYF	1	0.00036075	C2			TRA:CASPSGGGADGLTF TRB:CSARFRQVAEAFF	1	0.00022779	C1			TRA:CAFMKHSAASKLTF TRB:CASSDRSTNTEAFF TRB:CASTIGEQKLFF	1	0.0003861	C1			TRA:CAEIPGNTGKLIF TRA:CATEEYGNKLVF TRB:CAWRVSTSTDTQYF TRB:CAWSDPTMSYGYTF	1	0.000289436	C1 + C2
		TRA:CAFGNEKLTF TRB:CASSQEVWGFRGAFF	19	0.00685426	C1			TRA:CASPSGGGADGLTF TRB:CSARDVGGNEQFF	1	0.00022779	C2			TRA:CVPGAQKLVF TRB:CASTIGEQKLFF	26	0.010038610038610039	C1			TRA:CAERGPSGGYQKVTF TRA:CATEEYGNKLVF TRB:CASSPRQGGGNEKLFF	2	0.000578871	C1
		TRA:CAVDVWIGFGNVLHC TRB:CASSLWTVYYEQYF	5	0.00180375	C2			TRA:CASPSGGGADGLTF TRA:CVVNNQGGKLIF TRB:CASSEALVQPQHF	1	0.00022779	C1			TRA:CAFMKHSAASKLTF TRB:CASTIGEQKLFF	18	0.00694981	C1			TRA:CATEEYGNKLVF TRA:CAVGASNFNKFYF TRB:CASSLDRISSTDTQYF	2	0.000578871	C2
		TRA:CAVRGLNAGNMLTF TRB:CASSRKGSGNTGELFF	3	0.00108225	C2			TRA:CASPSGGGADGLTF TRA:CVVGPSGNTGKLIF TRB:CASRGLAGTSYEQYF	1	0.00022779	C2			TRA:CVPGAQKLVF TRB:CASSHPSGRATRELFF TRB:CASTIGEQKLFF	1	0.0003861	C1 + C2			TRA:CALLYNAGNMLTF TRA:CATEEYGNKLVF TRB:CASSEPSTGSEQYF	1	0.000289436	C2
		TRA:CAMREDDKIIF TRB:CASRAGTFPYNEQFF	3	0.00108225	C2			TRA:CASPSGGGADGLTF TRA:CLVGEQGAGGTSYGKLTF TRB:CASSRELQETQYF	1	0.00022779	C2			TRA:CAASMKGSSNTGKLIF TRA:CVVKVDSSYKLIF TRB:CASSDRSTNTEAFF TRB:CASSLAVGYSIDEQFF	1	0.0003861	C1 + C2			TRA:CAASLSGSARQLTF TRA:CATEEYGNKLVF TRB:CSAERQGGTYEQYF	1	0.000289436	C2
		TRA:CAAFSHGQNFVF TRB:CASSPRTGRGAEAFF	2	0.000721501	C1			TRA:CASPSGGGADGLTF TRA:CIVRFMDSNYQLIW TRB:CASSQEYRTVEPQHF	1	0.00022779	C1			TRA:CVVKVDSSYKLIF TRB:CASSDRSTNTEAFF	19	0.00733591	C1			TRA:CALKDGNNRKLIW TRA:CATEEYGNKLVF TRB:CASSPDRGRSGELFF	1	0.000289436	C2
		TRA:CAFASGIQGAQKLVF TRB:CSAGGQGQIGSYNEQFF	2	0.000721501	C2			TRA:CASPSGGGADGLTF TRA:CIVAGGTSYGKLTF TRB:CASSVGIWQPQHF	1	0.00022779	C1			TRA:CVVKVDSSYKLIF TRB:CASSDRSTNTEAFF TRB:CASTIGEQKLFF	74	0.0285714	C1			TRA:CATEEYGNKLVF TRB:CASSFSPSQGGAPGANVLTF	2	0.000578871	C2
		TRB:CASSWGPAGELFF	2	0.000721501	C2			TRA:CASPSGGGADGLTF TRA:CGTVYHGNTGKLIF TRB:CATSTDRFETQYF	1	0.00022779	C2			TRA:CAFMKHSAASKLTF TRA:CVPGAQKLVF TRB:CASSDRSTNTEAFF TRB:CASTIGEQKLFF	107	0.0413127	C1			TRA:CAGQENTGNQFYF TRA:CATEEYGNKLVF TRB:CASSIDLGFGGAFF	1	0.000289436	C1
		TRB:CASSSTAMNTEAFF	2	0.000721501	C1			TRA:CASPSGGGADGLTF TRA:CGSDRGSTLGRLYF TRB:CSASGRLAGYNEQFF	1	0.00022779	C2			TRA:CAENRGYGGNQFYF TRA:CVPGAQKLVF TRB:CASSHPSGRATRELFF TRB:CASTIGEQKLFF	1	0.0003861	C1 + C2			TRA:CAASPNILTGGGNKLTF TRA:CATEEYGNKLVF TRB:CASSVRPSGSIIALDEQFF	1	0.000289436	C2
		TRA:CILPLAGGTSYGKLTF TRB:CASSLGQAYEQYF	2	0.000721501	C2			TRA:CASPSGGGADGLTF TRA:CAYRSALNYGQNFVF TRB:CASSKGQRDGYTF	1	0.00022779	C1			TRA:CAFMKHSAASKLTF TRA:CAFSSPFSGTYKYIF TRB:CSARERTSGKGEQFF TRB:CSASLGSTAYNEQFF	1	0.0003861	C2			TRA:CAASSDGQKLLF TRA:CATEEYGNKLVF TRB:CASSGWDSNQPQHF	1	0.000289436	C1
		TRA:CAVRGYNTDKLIF TRB:CASSPRLAAYNEQFF	2	0.000721501	C2			TRA:CASPSGGGADGLTF TRB:CAIIVSYEQYF	1	0.00022779	C2			TRA:CAFMKHSAASKLTF TRA:CAFMKPGTSGTYKYIF TRB:CASSLTSTGYEQYF TRB:CASSVNSGRGLNHEQYF	1	0.0003861	C2			TRA:CAAGDRIQGAQKLVF TRA:CATEEYGNKLVF TRB:CASSPRPPRGLGETQYF	1	0.000289436	C2
		TRA:CAVNDRGSTLGRLYF TRB:CSANDPGLNTEAFF	2	0.000721501	C1			TRA:CASPSGGGADGLTF TRA:CAYRRGSGGGADGLTF TRB:CASSFGGAANYGYTF	1	0.00022779	C1			TRA:CAASRNQAGTALIF TRA:CAFMKHSAASKLTF TRB:CASSLVGGSNQPQHF	1	0.0003861	C1			TRA:CAASGRTSGSRLTF TRA:CATEEYGNKLVF TRB:CASSPAGTPTQYF	1	0.000289436	C2
		TRA:CAVLMEYGNKLVF TRB:CASGRRTNIPYNEQFF	2	0.000721501	C2			TRA:CASPSGGGADGLTF TRA:CAVSVNRDDKIIF TRB:CASSFGGAEETQYF	1	0.00022779	C2			TRA:CAFMKHSAASKLTF TRB:CASRTSARDEQYF	1	0.0003861	C2			TRA:CAARQTSGAGSYQLTF TRA:CATEEYGNKLVF TRB:CASKKGGLNEQFF TRB:CASTHILAGGYNEQFF	1	0.000289436	C2
		TRA:CAVGDAGNMLTF TRB:CASASERNTEAFF	2	0.000721501	C1			TRA:CASPSGGGADGLTF TRB:CASSLGQTYNEQFF	1	0.00022779	C2			TRA:CAFMKHSAASKLTF TRA:CVVKVDSSYKLIF	1	0.0003861	No C			TRA:CATEEYGNKLVF TRB:CASSFLAGGPDTQYF	1	0.000289436	C2
		TRA:CAEAGGASGSARQLTF TRB:CASSSTDTQYF	2	0.000721501	C2			TRA:CASPSGGGADGLTF TRB:CAWSGLRSEAFF	1	0.00022779	C1			TRA:CAFMKHSAASKLTF TRA:CVVKVDSSYKLIF TRB:CSASDGYTGELFF	1	0.0003861	C2			TRA:CATEEYGNKLVF TRA:CGTDAGGTSYGKLTF TRB:CASSRTGRTYEQYF	1	0.000289436	C2
		TRA:CAEISNDYKLSF TRB:CASSLAMNTEAFF	2	0.000721501	C1			TRA:CASPSGGGADGLTF TRB:CASTLDRATEAFF	1	0.00022779	C1			TRA:CAVSSNYGGSQGNLIF TRA:CVPGAQKLVF TRB:CARKSDTQYF	1	0.0003861	C2			TRA:CATEEYGNKLVF TRA:CVVRQAGTALIF	1	0.000289436	No C
		TRB:CASSPTGVLNTEAFF	1	0.00036075	C1			TRA:CASPSGGGADGLTF TRB:CASTGPGHGSPLHF	1	0.00022779	C1			TRA:CVVKVDSSYKLIF TRA:CVVRATGRRALTF TRB:CSASDGYTGELFF	2	0.000772201	C2			TRA:CATEEYGNKLVF TRB:CAITSDTGGPSYEQYF	1	0.000289436	C2
		TRA:CLVGAPGNTGFQKLVF TRB:CSVVVRVTDTQYF	1	0.00036075	C2			TRA:CASPSGGGADGLTF TRB:CASSYFGLAGNYEQYF	1	0.00022779	C2			TRA:CAVREGVQYARLMF TRA:CVVKVDSSYKLIF TRB:CASSQGRGRSEAFF	1	0.0003861	C1			TRA:CATEEYGNKLVF TRB:CASAKIAGGRSDDIQYF TRB:CASSPRQGSLYGSYTF	1	0.000289436	C1 + C2
		TRA:CVVSAIWGKLQF TRB:CATSSYISGGASGELFF	1	0.00036075	C2			TRA:CASPSGGGADGLTF TRB:CASSYDRGTGELFF	1	0.00022779	C2			TRA:CAVKGGSWGKLQF TRA:CVVKVDSSYKLIF	1	0.0003861	No C			TRA:CATEEYGNKLVF TRB:CASRGQQSSGNTIYF	1	0.000289436	C1
		TRB:CASSEPFRTNYGYTF	1	0.00036075	C1			TRA:CASPSGGGADGLTF TRB:CASSVEYGVEYEQYF	1	0.00022779	C2			TRA:CVVKVDSSYKLIF TRA:CVVRATGRRALTF TRB:CSASDGYTGELFF TRB:CSASLGSTAYNEQFF	2	0.000772201	C2			TRA:CATEEYGNKLVF TRB:CASRPTDCNQPQHF	1	0.000289436	C1
		TRA:CAASGRGSNYKLTF TRB:CSARRQGMALHF	1	0.00036075	C1			TRA:CASPSGGGADGLTF TRB:CASSTASVSIGEQFF	1	0.00022779	C2			TRA:CVVKVDSSYKLIF	61	0.023552123552123553	No C			TRA:CATEEYGNKLVF TRB:CASRSGRQNTEAFF	1	0.000289436	C1
		TRB:CASSKGWGGNFNEQFF	1	0.00036075	C2			TRA:CASPSGGGADGLTF TRB:CASSLGTAYEQYF	1	0.00022779	C2			TRA:CAVNAGGTSYGKLTF TRA:CVPGAQKLVF TRB:CSASSSVRYGYTF	1	0.0003861	C1			TRA:CATEEYGNKLVF TRB:CASRVGDYGYTF	1	0.000289436	C1
		TRB:CASSPLFADRGSYEQYF	1	0.00036075	C2			TRA:CASPSGGGADGLTF TRB:CSALTGVNTEAFF	1	0.00022779	C1			TRA:CAVEGTGNQFYF TRA:CVVKVDSSYKLIF TRB:CASSLSPGRANEKLFF	3	0.0011583	C1			TRA:CATEEYGNKLVF TRA:CAVRDPLEGYSTLTF TRB:CASSLEAGAYNEQFF	1	0.000289436	C2
		TRB:CASSPSTAGGRDTQYF	1	0.00036075	C2			TRA:CASPSGGGADGLTF TRB:CSAPPVKRDVDEQFF	1	0.00022779	C2			TRA:CAFMKHSAASKLTF TRA:CVPGAQKLVF TRB:CASSFQQRDWANTGELFF	1	0.0003861	C2			TRA:CATEEYGNKLVF TRB:CASSEARNEKLFF	1	0.000289436	C1
		TRA:CAVRVRLTYGGATNKLIF TRB:CASSLPGQGAYEQYF	1	0.00036075	C2			TRA:CASPSGGGADGLTF TRB:CASSLQGLETQYF	1	0.00022779	C2			TRA:CAASTSGGYQKVTF TRA:CVPGAQKLVF TRB:CASSLETHRTNTGELFF TRB:CASSQELTDTQYF	1	0.0003861	C2			TRA:CATEEYGNKLVF TRB:CASSESRGYTGELFF	1	0.000289436	C2
		TRB:CSVEDPWTGVGTQYF	1	0.00036075	C2			TRA:CASPSGGGADGLTF TRA:CAVSSGTGGGNKLTF TRB:CASSRQAMNTEAFF	1	0.00022779	C1			TRA:CAASAGNYGQNFVF TRA:CAFMKHSAASKLTF TRB:CASSVTATGDYGYTF	1	0.0003861	C1			TRA:CATEEYGNKLVF TRA:CAYRRSTSYNFNKFYF TRB:CASSLVQRAYEQYF	1	0.000289436	C2
								TRA:CASPSGGGADGLTF TRA:CAVSLSTGANNLFF TRB:CASSLGETQYF	1	0.00022779	C2			TRA:CAVSVAGGTSYGKLTF TRA:CVPGAQKLVF TRB:CASSHTQGSGTNEKLFF	1	0.0003861	C1			TRA:CATEEYGNKLVF TRB:CASSHPGSITANVLTF	1	0.000289436	C2
								TRA:CASPSGGGADGLTF TRA:CAVSEDTGRRALTF TRB:CASSHLTGLMVTEAFF	1	0.00022779	C1			TRA:CIVRVLSSNYQLIW TRA:CVPGAQKLVF TRB:CASSSLNSRNEKLFF	1	0.0003861	C1			TRA:CATEEYGNKLVF TRB:CASSLEAGAYNEQFF	1	0.000289436	C2
								TRA:CAYRGTSYGKLTF TRB:CASSFLQGASNEQFF	1	0.00022779	C2			TRA:CAFMKHSAASKLTF TRA:CVPGAQKLVF TRB:CASSLTGPGELFF	1	0.0003861	C2			TRA:CATEEYGNKLVF TRB:CASSLGYGESSYEQYF	1	0.000289436	C2
								TRA:CAYRGTSYGKLTF TRB:CASSGSYNSPLHF	1	0.00022779	C1			TRA:CAFMKHSAASKLTF TRB:CASSHPSGRATRELFF	2	0.000772201	C2			TRA:CATEEYGNKLVF TRB:CASSLKEFNEQFF	1	0.000289436	C2
								TRA:CAYRGTSYGKLTF TRB:CASSPGTGAYEQYF	1	0.00022779	C2			TRA:CAGRSNDYKLSF TRA:CVPGAQKLVF TRB:CASSFGILNTEAFF TRB:CASSLGTGGLRYGYTF	1	0.0003861	C1			TRA:CATEEYGNKLVF TRB:CASSLVQRAYEQYF	1	0.000289436	C2
								TRA:CAYRGTSYGKLTF TRB:CASSPTAGYGYTF	1	0.00022779	C1			TRA:CAESRGDKIIF TRA:CVPGAQKLVF TRB:CATSRDPSGAETQYF TRB:CATSRHSGDTEAFF	1	0.0003861	C1 + C2			TRA:CATEEYGNKLVF TRB:CASSPDRGRSGELFF	1	0.000289436	C2
								TRA:CAYRGTSYGKLTF TRB:CASSSLGQPYSYEQYF	1	0.00022779	C2			TRA:CAGARRAGQFYF TRA:CVPGAQKLVF TRB:CASSAGLAGTSTDTQYF	1	0.0003861	C2			TRA:CATEEYGNKLVF TRB:CASSPFGPTMMNTEAFF	1	0.000289436	C1
								TRA:CAYRGTSYGKLTF TRB:CASSTGLGVLAETQYF	1	0.00022779	C2			TRA:CVPGAQKLVF TRB:CASSFGILNTEAFF TRB:CASTLSDRLNNEQFF	1	0.0003861	C1 + C2			TRA:CATEEYGNKLVF TRB:CASSQETGTQYF	1	0.000289436	C2
								TRA:CAYRGTSYGKLTF TRB:CSARGGTGAYEQYF	1	0.00022779	C2			TRA:CVPGAQKLVF TRB:CASSLTSGNSYEQFF	1	0.0003861	C2			TRA:CATEEYGNKLVF TRB:CASSQQGRGEKLFF	1	0.000289436	C1
								TRA:CASPSGGGADGLTF TRB:CSAAEGQELFF	1	0.00022779	C2			TRA:CVPGAQKLVF TRA:CVVKVDSSYKLIF	1	0.0003861	No C			TRA:CATEEYGNKLVF TRA:CAYRRSTSYNFNKFYF	1	0.000289436	No C
								TRA:CAGPSGGSYIPTF TRA:CASPSGGGADGLTF TRB:CASSLDLAGELFF	1	0.00022779	C2			TRA:CAFMKHSAASKLTF TRA:CAYGFTYNQGGKLIF TRB:CASSGGSGELFF TRB:CASSPLADGPYEQYF	1	0.0003861	C2			TRA:CATEEYGNKLVF TRA:CAYKSGNQFYF TRB:CASSLTFSGGETQYF	1	0.000289436	C2
								TRA:CAVTNRDDKIIF TRA:CAYRGTSYGKLTF TRB:CASSLVGNYNEQFF	1	0.00022779	C2			TRA:CAFMKHSAASKLTF TRB:CASSLTSGNSYEQFF TRB:CSASDGYTGELFF	1	0.0003861	C2			TRA:CAAITGGGNKLTF TRA:CATEEYGNKLVF TRB:CASSSKDRVFEAFF	2	0.000578871	C1
								TRA:CAYRGTSYGKLTF TRB:CASRRRDRVVTQYF	1	0.00022779	C2			TRA:CAFMKHSAASKLTF TRB:CASSLGGLSSYNEQFF	1	0.0003861	C2			TRA:CATEEYGNKLVF TRB:CASSELWSPVGGPNTEAFF	1	0.000289436	C1
								TRA:CAGSNTGNQFYF TRA:CASPSGGGADGLTF TRB:CASIKAGGNTQYF	1	0.00022779	C2			TRA:CAFMKHSAASKLTF TRA:CAVEGTGNQFYF TRB:CASSLEGWNEQFF	1	0.0003861	C2			TRA:CALKRGGANNLFF TRA:CATEEYGNKLVF	1	0.000289436	No C
								TRA:CALHVNNDMRF TRA:CASPSGGGADGLTF TRB:CASSDADWPGANVLTF	1	0.00022779	C2			TRA:CVVKVDSSYKLIF TRB:CSASDGYTGELFF	1	0.0003861	C2			TRA:CATEEYGNKLVF TRB:CASSVRPSGSIIALDEQFF TRB:CATSASGTAETQYF	1	0.000289436	C2
								TRA:CALAMDSNYQLIW TRA:CASPSGGGADGLTF TRB:CATSDPRDSKETQYF	1	0.00022779	C2			TRA:CVVKVDSSYKLIF TRA:CVVRATGRRALTF TRB:CASSLVGSLNEQYF	1	0.0003861	C2			TRA:CATEEYGNKLVF TRB:CASRSGRQNTEAFF TRB:CASSSFRGPVNSPLHF	4	0.00115774	C1
								TRA:CASPSGGGADGLTF TRB:CAWSTGPNEKLFF	1	0.00022779	C1			TRA:CAFMKHSAASKLTF TRA:CVPGAQKLVF TRB:CASSHPSGRATRELFF	1	0.0003861	C2			TRA:CATEEYGNKLVF TRB:CASSVRPSGSIIALDEQFF	9	0.00260492	C2
								TRA:CAMREYQGGSEKLVF TRA:CASPSGGGADGLTF TRB:CATSSRGLDTEAFF	1	0.00022779	C1			TRA:CVVKVDSSYKLIF TRA:CVVNNEAAGNKLTF TRB:CSARDRGAGLRETQYF TRB:CSVELAGAYEQYF	1	0.0003861	C2			TRA:CATEEYGNKLVF TRB:CSARPIKETQYF	9	0.00260492	C2
								TRA:CAAVRSNDYKLSF TRA:CASPSGGGADGLTF TRB:CAAGTVHNEQFF	1	0.00022779	C2			TRA:CVVKVDSSYKLIF TRA:CVVNKQAGTALIF TRB:CASSLETHRTNTGELFF	1	0.0003861	C2			TRA:CATEEYGNKLVF TRB:CASSMGLGGNEQFF	8	0.00231548	C2
								TRA:CASPSGGGADGLTF TRB:CSAIPEGANDGYTF	1	0.00022779	C1			TRA:CVVKVDSSYKLIF TRA:CVVNGRGSYIPTF TRB:CASSRRGGSYEQYF	1	0.0003861	C2			TRA:CATEEYGNKLVF TRB:CSARPREGRETQYF	1	0.000289436	C2
								TRA:CASPSGGGADGLTF TRB:CASSYRAHSYEQYF	1	0.00022779	C2			TRA:CAFMKHSAASKLTF TRA:CAFTGAGGTSYGKLTF TRB:CSASPFGGGTGANVLTF	1	0.0003861	C2			TRA:CATEEYGNKLVF TRB:CASSVAGGYNEQFF	3	0.000868307	C2
								TRA:CASPSGGGADGLTF TRB:CAWSVPGQGVRNYGYTF	1	0.00022779	C1			TRA:CAFMKHSAASKLTF TRA:CAGKGSNYKLTF TRB:CASSLWAGSQETQYF	1	0.0003861	C2			TRA:CATEEYGNKLVF TRB:CATSDPPPLGTGELFF	3	0.000868307	C2
								TRA:CAGADNTDKLIF TRA:CASPSGGGADGLTF TRB:CAWSVLAERQYF	1	0.00022779	C2			TRA:CAFMKHSAASKLTF TRA:CAGQPAAGGTSYGKLTF TRB:CASSLETHRTNTGELFF TRB:CASSRDGYGYTF	1	0.0003861	C1 + C2			TRA:CALSRSNFGNEKLTF TRA:CATEEYGNKLVF TRB:CASSVAREVLSNEQFF	1	0.000289436	C2
								TRA:CAFPYMEYGNKLVF TRA:CAYRGTSYGKLTF TRB:CASRRTSGYLGELFF	1	0.00022779	C2			TRA:CGGGSSNTGKLIF TRA:CVPGAQKLVF TRB:CATSRDPSGAETQYF	1	0.0003861	C2			TRA:CAMREAARAQKLVF TRA:CATEEYGNKLVF TRB:CASSLDRGLYEQYF	1	0.000289436	C2
								TRA:CAGTDSWGKFQF TRA:CASPSGGGADGLTF TRB:CAWGSSGTGYGYTF	1	0.00022779	C1			TRA:CAFMKHSAASKLTF TRA:CALKAPRNNDMRF TRB:CASSLAGNEQYF TRB:CASSLGYTEAFF	1	0.0003861	C1 + C2			TRA:CATEEYGNKLVF TRB:CASSSKDRVFEAFF	4	0.00115774	C1
								TRA:CASPSGGGADGLTF TRB:CASRPRGEEKLFF TRB:CASSLFGGMTEAFF	1	0.00022779	C1			TRA:CAARATQGGSEKLVF TRA:CAFMKHSAASKLTF TRB:CASSGGTGGLETQYF	1	0.0003861	C2			TRA:CALYYPDGQKLLF TRA:CATEEYGNKLVF TRB:CSARPIKETQYF	1	0.000289436	C2
								TRA:CAYRGTSYGKLTF TRB:CASRESSTQYF	1	0.00022779	C2			TRA:CAFMKHSAASKLTF TRA:CAVRDIRTNAGKSTF TRB:CSARDGRLAVNNEQFF	1	0.0003861	C2			TRA:CAGLRRGNTGKLIF TRA:CIVGYHYGNNRLAF TRB:CASSTGTGVSGNTIYF	1	0.000289436	C1
								TRA:CAYRGTSYGKLTF TRA:CIVRVGAGTDKLIF TRB:CSALGRVSYNEQFF	1	0.00022779	C2			TRA:CAFMKHSAASKLTF TRA:CAVRDYYNFNKFYF TRB:CASSYGTQEQFF	1	0.0003861	C2			TRA:CVVSSPGGGGNKLTF TRB:CASGRQGDSGNTIYF	1	0.000289436	C1
								TRA:CASPSGGGADGLTF TRA:CAVRWNNQGGKLIF TRB:CASTPGGTNTGELFF	1	0.00022779	C2			TRA:CAFMKHSAASKLTF TRA:CVPGAQKLVF TRB:CASSLDGSSYNEQFF	2	0.000772201	C2			TRA:CAGGYARLMF TRB:CSVEEGRVNYGYTF	1	0.000289436	C1
								TRA:CASPSGGGADGLTF TRA:CAVRRATSYDKVIF TRB:CASTRAGGSGELFF	1	0.00022779	C2			TRA:CAFMKHSAASKLTF TRA:CAVRDQQTGANNLFF TRB:CSARDLDGASYEQYF	1	0.0003861	C2			TRA:CVVSPGYSGGYQKVTF TRB:CASTVGVKNNEQFF	1	0.000289436	C2
								TRA:CASPSGGGADGLTF TRA:CAVRQAGTALIF TRB:CASRRDRGYTEAFF	1	0.00022779	C1			TRA:CAVRASNTGGFKTIF TRA:CVPGAQKLVF TRB:CASSQGLAETQYF	1	0.0003861	C2			TRA:CVVSGKAGTALIF TRB:CASRKLQGHSTGELFF	1	0.000289436	C2
								TRA:CASPSGGGADGLTF TRA:CAVRERAAGNKLTF TRB:CASSFIASETYNEQFF	1	0.00022779	C2			TRA:CAFMKHSAASKLTF TRA:CALSQNAGGTSYGKLTF TRB:CASSFQQRDWANTGELFF	1	0.0003861	C2			TRA:CVVSGGNTGFQKLVF TRB:CASRQGAGQPQHF	1	0.000289436	C1
								TRA:CASPSGGGADGLTF TRA:CAVRDHGNNRLAF TRB:CASSLYPGRGATGELFF	1	0.00022779	C2			TRA:CAFMKHSAASKLTF TRA:CAVNAENTGFQKLVF TRB:CASSLEASGRYEQYF	1	0.0003861	C2			TRA:CIVRVVGNDMRF TRB:CATSAAEAPGELFF	1	0.000289436	C2
								TRA:CASPSGGGADGLTF TRA:CAVRDGGNAGNMLTF TRB:CASSRTSGSADTQYF	1	0.00022779	C2			TRA:CAFMKHSAASKLTF TRA:CLVGGAMDSNYQLIW TRB:CASSQEGDTGRSPLHF	1	0.0003861	C1			TRA:CVVSGGFKTIF TRB:CASSVTTSWGETQYF	1	0.000289436	C2
								TRA:CASPSGGGADGLTF TRA:CAVQANSNYQLIW TRB:CASQNGRDQPQHF	1	0.00022779	C1			TRA:CAFMKHSAASKLTF TRA:CAFMKPLIKAAGNKLTF TRB:CASSHTSGGGETQYF TRB:CASSLWSDANEQFF	1	0.0003861	C2			TRA:CVVSDFDNDMRF TRB:CASRGTSGRRNTGELFF	1	0.000289436	C2
								TRA:CASPSGGGADGLTF TRA:CAVNSGNTPLVF TRB:CASSGGPSGYEQYF	1	0.00022779	C2			TRA:CAFMKHSAASKLTF TRA:CAVKPGTYKYIF TRB:CASSLAGNEQYF TRB:CASTEQKSPYEQYF	1	0.0003861	C2			TRA:CIVRVTGNQFYF TRB:CASSLGQTGTEAFF	1	0.000289436	C1
								TRA:CASPSGGGADGLTF TRA:CAVLDYKLSF TRB:CSASRTGTAIPSNQPQHF	1	0.00022779	C1			TRA:CAFMKHSAASKLTF TRA:CASNSGYSTLTF TRB:CSARASGLADSSYNEQFF	1	0.0003861	C2			TRA:CIVRVWGSGNTGKLIF TRB:CASSLARGANQPQHF	1	0.000289436	C1
								TRA:CASPSGGGADGLTF TRA:CAVKGIGDQGGKLIF TRB:CASSPRIRTAETDTQYF	1	0.00022779	C2			TRA:CAFMKHSAASKLTF TRA:CASNSGYSTLTF TRB:CSARASGLADSSYNEQFF TRB:CSASLGSTAYNEQFF	1	0.0003861	C2			TRA:CVVRTVTGANNLFF TRB:CASSLSPYNEQFF	1	0.000289436	C2
								TRA:CAYRGTSYGKLTF TRB:CASNGPSTDTQYF	1	0.00022779	C2			TRA:CAFMKHSAASKLTF TRA:CAMREGSGRLMF TRB:CASSSWTDPTNF	1	0.0003861	C2			TRA:CVVRPNGSGNTGKLIF TRB:CASSPLGAGSGNEQFF	1	0.000289436	C2
								TRA:CASPSGGGADGLTF TRA:CAVIGTGRRALTF TRB:CASSDGGDEQFF	1	0.00022779	C2			TRA:CAFMKHSAASKLTF TRA:CAVKPGTYKYIF TRB:CASTEQKSPYEQYF	1	0.0003861	C2			TRA:CIVSEARLMF TRB:CASHSGPNTEAFF	1	0.000289436	C1
								TRA:CASPSGGGADGLTF TRA:CAVGALGTNAGKSTF TRB:CASSLPSGEVIQYF	1	0.00022779	C2			TRA:CAMRESVRYAGNMLTF TRA:CAMRGARTGGGNKLTF TRB:CASSLAGNEQYF TRB:CASSSGGLGNIQYF	2	0.000772201	C2			TRA:CVVRKSNYQLIW TRB:CASIGRTSNEKLFF	1	0.000289436	C1
								TRA:CASPSGGGADGLTF TRA:CAVDQAAGNKLTF TRB:CASSLWSTSGASTDTQYF	1	0.00022779	C2			TRA:CAGLQGAQKLVF TRB:CASSSGGLGNIQYF TRB:CASTLPGTGGITEAFF	1	0.0003861	C1 + C2			TRA:CVVRDPWNQGGKLIF TRB:CATSSQGTQTQYF	1	0.000289436	C2
								TRA:CAASDPGGYQKVTF TRA:CASPSGGGADGLTF TRB:CASSLWGNTGELFF	1	0.00022779	C2			TRA:CAASDGQGAQKLVF TRB:CARTGQGVADTQYF TRB:CASTIGEQKLFF	1	0.0003861	C1 + C2			TRA:CIVSPYDSWGKFQF TRB:CSARPDGYTF	1	0.000289436	C1
								TRA:CAASNGFGNEKLTF TRA:CASPSGGGADGLTF TRB:CASSLVGQGFDYTF	1	0.00022779	C1			TRA:CAVDGATSGSRLTF TRB:CASSKDRNTEAFF TRB:CASTIGEQKLFF	1	0.0003861	C1			TRA:CIVSSAGGGNKLTF TRB:CASSLGLARRTDTQYF	1	0.000289436	C2
								TRA:CAASMGTGANNLFF TRA:CASPSGGGADGLTF TRB:CAISREPNTEAFF	1	0.00022779	C1			TRA:CAVLDGQKLLF TRA:CAVRHNNAGNMLTF TRB:CASSLVVETYGYTF TRB:CASSSGGLGNIQYF	2	0.000772201	C1 + C2			TRA:CVVNSKGNNDMRF TRB:CASSQNRATGELFF	1	0.000289436	C2
								TRA:CAAPGYGQNFVF TRA:CASPSGGGADGLTF TRB:CASSYGTSRVGMDEQYF	1	0.00022779	C2			TRB:CASSLGDYEQYF TRB:CASSSGGLGNIQYF	1	0.0003861	C2			TRA:CVVSARTGANNLFF TRB:CASGGQTRSTDTQYF	1	0.000289436	C2
								TRA:CAANGHAGGTSYGKLTF TRA:CASPSGGGADGLTF TRB:CASSYSEETQETQYF	1	0.00022779	C2			TRA:CAMREGLDGTSYGKLTF TRB:CASGGGRAGEQYF TRB:CASSDRSTNTEAFF	1	0.0003861	C1 + C2			TRA:CVVSTISGGSYIPTF TRB:CAISESRGNEQFF	1	0.000289436	C2
								TRA:CAAQAGTALIF TRA:CASPSGGGADGLTF TRB:CASTQGGNTEAFF	1	0.00022779	C1			TRB:CAGGSGNYEQYF TRB:CASTIGEQKLFF	1	0.0003861	C1 + C2			TRA:CAGHSGGSNYKLTF TRB:CASSLPDRGSPLHF	1	0.000289436	C1
								TRA:CAASVVGNDKIIF TRA:CASPSGGGADGLTF TRB:CASRRGTSGSNEQFF	1	0.00022779	C2			TRB:CASKPGLAVTGGELFF TRB:CASTIGEQKLFF	1	0.0003861	C1 + C2			TRA:CVVISGGYQKVTF TRB:CSARPRASGSGNEQFF	1	0.000289436	C2
								TRA:CAGRPLNNAGNMLTF TRA:CASPSGGGADGLTF TRB:CAWSLRGETQYF	1	0.00022779	C2			TRB:CASMGDFNEQFF TRB:CASTIGEQKLFF	1	0.0003861	C1 + C2			TRA:CIVRVSSNSGYALNF TRB:CASKVGRETQYF	1	0.000289436	C2
								TRA:CASPSGGGADGLTF TRA:CAVGPLGNFGNEKLTF TRB:CASSLDGEGPYNEQFF	1	0.00022779	C2			TRB:CASSYTGGRETQYF TRB:CASTIGEQKLFF	1	0.0003861	C1 + C2			TRA:CAGPDYGQNFVF TRB:CSALQGSLRMNTEAFF	1	0.000289436	C1
								TRA:CASPSGGGADGLTF TRB:CASSLEEISKNIQYF	1	0.00022779	C2			TRA:CALKAPRNNDMRF TRB:CASTIGEQKLFF	2	0.000772201	C1			TRA:CAGPPAYSGAGSYQLTF TRB:CASSPRQGIYEQYF	1	0.000289436	C2
								TRA:CASPSGGGADGLTF TRA:CAVGYMDTGRRALTF TRB:CASSAERTDTQYF	1	0.00022779	C2			TRA:CAMEGRNTDKLIF TRB:CASSGGWTEGASYNSPLHF TRB:CASTIGEQKLFF	1	0.0003861	C1			TRA:CAGPPISGSARQLTF TRB:CASSILGEKLFF	1	0.000289436	C1
								TRA:CASPSGGGADGLTF TRB:CASSFWRADTQYF	1	0.00022779	C2			TRA:CAASTSGGYQKVTF TRB:CASSLWSDANEQFF TRB:CASSSGGLGNIQYF	2	0.000772201	C2			TRA:CAGPRNNDMRF TRB:CASSYRRERIDTQYF	1	0.000289436	C2
								TRA:CAMRVYTGNQFYF TRA:CASPSGGGADGLTF TRB:CASSSTGHTEAFF	1	0.00022779	C1			TRA:CAGAMDSNYQLIW TRA:CAVRANNDMRF TRB:CASTIGEQKLFF	1	0.0003861	C1			TRA:CAGQDRQGSARQLTF TRB:CASSLGLNQPQHF	1	0.000289436	C1
								TRA:CAMRGSGAGSYQLTF TRA:CASPSGGGADGLTF TRB:CASSPDRTTDTQYF	1	0.00022779	C2			TRB:CASSDRSTNTEAFF TRB:CASTIGEQKLFF	1	0.0003861	C1			TRA:CIVRVSGGNQFYF TRA:CVVNLTDSWGKFQF TRB:CSASQTGGSPLHF	1	0.000289436	C1
								TRA:CAMREYTGRRALTF TRA:CASPSGGGADGLTF TRB:CASSQSAGGTLHEKLFF	1	0.00022779	C1			TRA:CARRWFYTDKLIF TRB:CASSDRSTNTEAFF	2	0.000772201	C1			TRA:CAGHTGNQFYF TRB:CASSADRGGNEKLFF	1	0.000289436	C1
								TRA:CALSDRNRNQFYF TRA:CASPSGGGADGLTF TRB:CASRQGIKNIQYF	1	0.00022779	C2			TRB:CASSEGDRRTVRLYSNQPQHF TRB:CASTIGEQKLFF	1	0.0003861	C1			TRA:CAGQGGGSNYKLTF TRB:CASSRDQHTGELFF	1	0.000289436	C2
								TRA:CALSDRNQGGKLIF TRA:CASPSGGGADGLTF TRB:CASSKRGNFNQPQHF	1	0.00022779	C1			TRA:CAAPQGGSEKLVF TRA:CAASFIIQGAQKLVF TRB:CASSNYIGTVHNEQFF TRB:CASSSGGLGNIQYF	1	0.0003861	C2			TRA:CAAVSNTGNQFYF TRA:CAETYGGSQGNLIF TRB:CATSDRTRGEQFF	1	0.000289436	C2
								TRA:CAMSEGGNNRLAF TRA:CASPSGGGADGLTF TRB:CASSEAWQTNNQPQHF TRB:CSAHRGNQPQHF	1	0.00022779	C1			TRA:CALKAPRNNDMRF TRB:CASSDGSGRGNTIYF TRB:CASSDRSTNTEAFF	1	0.0003861	C1			TRA:CAAVERGGAQKLVF TRA:CAVSDQTGANNLFF TRB:CASSQDNLVRFTDTQYF	1	0.000289436	C2
								TRA:CALSENYGQNFVF TRA:CAYRGTSYGKLTF TRB:CASRVGVNYGYTF	1	0.00022779	C1			TRA:CAVLDGQKLLF TRB:CASSLAVGTYNEQFF TRB:CASSSGGLGNIQYF	3	0.0011583	C2			TRA:CALERNAGNNRKLIW TRB:CASSLPEGHGEQFF	1	0.000289436	C2
								TRA:CALRRNNNARLMF TRA:CASPSGGGADGLTF TRB:CASSQTALNTEAFF	1	0.00022779	C1			TRA:CAMRETGGYQKVTF TRA:CAMRGARTGGGNKLTF TRB:CASSLAFGQGADTIYF TRB:CASSSGGLGNIQYF	1	0.0003861	C1 + C2			TRA:CAARGTGGFKTIF TRB:CSVEALGAGSEQFF	1	0.000289436	C2
								TRA:CAVNMGNNNARLMF TRA:CAYRGTSYGKLTF TRB:CSALGDLTYEQYF	1	0.00022779	C2			TRA:CALKAPRNNDMRF TRB:CASSDGSGRGNTIYF TRB:CASTIGEQKLFF	4	0.0015444	C1			TRA:CAAPQWASGGGADGLTF TRB:CAWSVGGRNTIYF	1	0.000289436	C1
								TRA:CALNTGNQFYF TRA:CASPSGGGADGLTF TRB:CASSLVAEKLFF	1	0.00022779	C1			TRA:CALEDPGTALIF TRB:CASSERSSYNSPLHF TRB:CASTIGEQKLFF	1	0.0003861	C1			TRA:CVVDAGGSYIPTF TRB:CASSLKDTQYF	1	0.000289436	C2
								TRA:CAVRKGGYQKVTF TRA:CAYRGTSYGKLTF TRB:CASSEGTSGKDYEQYF	1	0.00022779	C2			TRA:CALEDPGTALIF TRB:CASSDRSTNTEAFF	1	0.0003861	C1			TRA:CVVNPYSSASKIIF TRB:CASSLDHRYEQYF	1	0.000289436	C2
								TRA:CALVSEGAQKLVF TRA:CASPSGGGADGLTF TRB:CASMLGTDNQPQHF TRB:CASSLSRAQYNEQFF	1	0.00022779	C1 + C2			TRA:CIVRSRNTGNQFYF TRB:CASTIGEQKLFF TRB:CAWSVLGLGQETQYF	1	0.0003861	C1 + C2			TRA:CAAPRTGRRALTF TRB:CASRLDGGPEAFF	1	0.000289436	C1
								TRA:CASPSGGGADGLTF TRB:CASKGFAYEQYF	3	0.000683371	C2			TRA:CAVLDGQKLLF TRB:CASSLAGNEQYF TRB:CASSSGGLGNIQYF	11	0.0042471	C2			TRA:CIVRVRQGAQKLVF TRB:CASRGQGSGNTIYF	1	0.000289436	C1
								TRA:CASPSGGGADGLTF TRB:CASSFSGKETQYF	1	0.00022779	C2			TRA:CALARGGADGLTF TRB:CASTGTSGSTDTQYF TRB:CASTIGEQKLFF	1	0.0003861	C1 + C2			TRA:CVVIEYNNNDMRF TRB:CASSGRYTDTQYF	1	0.000289436	C2
								TRA:CAMREGTMIKAAGNKLTF TRA:CASPSGGGADGLTF TRB:CASSLDLLWGGSTEAFF	1	0.00022779	C1			TRA:CAMRESVRYAGNMLTF TRB:CASSLAGNEQYF TRB:CASSSGGLGNIQYF	11	0.0042471	C2			TRA:CAGIGRF TRB:CASSIVHITNNEQFF	1	0.000289436	C2
								TRA:CASPSGGGADGLTF TRB:CATSDPGRDYNEQFF	2	0.000455581	C2			TRB:CASTIGEQKLFF	12	0.0046332	C1			TRA:CAAPRSNQFYF TRB:CASSSAGLAGRNEQFF	1	0.000289436	C2
								TRA:CAPCSATSGSRLTF TRA:CASPSGGGADGLTF TRB:CASSSGSRFGEQFF	1	0.00022779	C2			TRA:CAIHPSYNTDKLIF TRB:CASTIGEQKLFF	1	0.0003861	C1			TRA:CAESPDYKLSF TRB:CASSGQGRTEAFF	1	0.000289436	C1
								TRA:CASPSGGGADGLTF TRB:CASSLAQGTGELFF	1	0.00022779	C2			TRA:CAASTSGGYQKVTF TRB:CASSLWSDANEQFF TRB:CASTIGEQKLFF	1	0.0003861	C1 + C2			TRA:CAAPWGGTYKYIF TRB:CASRRLETQYF	1	0.000289436	C2
								TRA:CASPSGGGADGLTF TRB:CASSLAGATDTQYF	1	0.00022779	C2			TRA:CAVLDGQKLLF TRB:CASSLASGGAGDYGYTF TRB:CASSSGGLGNIQYF	14	0.00540541	C1 + C2			TRA:CAAFYNTDKLIF TRB:CASSPRPFYDEQFF	1	0.000289436	C2
								TRA:CASPSGGGADGLTF TRB:CASSIWGQGNTEAFF	1	0.00022779	C1			TRB:CASSLWSDANEQFF TRB:CASSSGGLGNIQYF	4	0.0015444	C2			TRA:CAAGANYGGATNKLIF TRA:CAMREGTSNTGKLIF TRB:CASSLGGGISYEQYF	1	0.000289436	C2
								TRA:CASPSGGGADGLTF TRB:CASSIDGVEAFF	1	0.00022779	C1			TRA:CAVAVNDMRF TRB:CASSLASGGAGDYGYTF TRB:CASSSGGLGNIQYF	15	0.00579151	C1 + C2			TRA:CVVNKVKAAGNKLTF TRB:CASSSPLKLGGYEQYF	1	0.000289436	C2
								TRA:CASPSGGGADGLTF TRB:CASSLDRTDEAFF TRB:CASSSTSGRGETQYF	1	0.00022779	C1 + C2			TRA:CAVRSGAGSYQLTF TRB:CASSQELTDTQYF TRB:CASTIGEQKLFF	1	0.0003861	C1			TRA:CAAGDSNYQLIW TRB:CATSTGYRGIETQYF	1	0.000289436	C2
								TRA:CASPSGGGADGLTF TRB:CASSHGTAWTDTQYF	1	0.00022779	C2			TRA:CAARAYDSGNTPLVF TRB:CASTAADTQYF TRB:CASTIGEQKLFF	8	0.0030888	C1 + C2			TRA:CAAGGGADGLTF TRB:CASSKLMGQNYNSPLHF	1	0.000289436	C1
								TRA:CAYRSVTLNNDMRF TRB:CASSLLAGAAGELFF TRB:CASSQVLRTGGTDTQYF	1	0.00022779	C2			TRA:CAVLDGQKLLF TRB:CASSFVGGAPSGRADTQYF TRB:CASSSGGLGNIQYF	2	0.000772201	C2			TRA:CAAGGSGNTGKLIF TRA:CIVTGTASKLTF TRB:CASRRAGVAGELFF	1	0.000289436	C2
								TRB:CASSQVLRTGGTDTQYF	44	0.010022779043280182	C2			TRA:CAVLDGQKLLF TRB:CASSSGGLGNIQYF	48	0.018532818532818532	C2			TRA:CAAHSSNTGKLIF TRB:CASSLLAGGDAEQFF	1	0.000289436	C2
								TRA:CAVKGGTASKLTF TRB:CASSLEPNTGELFF TRB:CASSQVLRTGGTDTQYF	1	0.00022779	C2			TRA:CAVLDGQKLLF TRB:CASSLWSDANEQFF TRB:CASSSGGLGNIQYF	17	0.00656371	C2			TRA:CAAIGAGNMLTF TRB:CASAGQGQTQYF	1	0.000289436	C2
								TRA:CAMREYTGRRALTF TRB:CASSQSAGGTLHEKLFF TRB:CASSQVLRTGGTDTQYF	1	0.00022779	C1 + C2			TRA:CAVQAWDGGSQGNLIF TRB:CASSLALGRHTEAFF TRB:CASSSGGLGNIQYF	1	0.0003861	C1 + C2			TRA:CAAKDSGYALNF TRA:CILRAHGSSNTGKLIF TRB:CASSSDTDQPQHF	1	0.000289436	C1
								TRA:CAASTGGTDKLIF TRB:CASSLAGLRDTQYF TRB:CASSQVLRTGGTDTQYF	1	0.00022779	C2			TRA:CLVGDDGFQKLVF TRB:CASSLRRRAPNYGYTF TRB:CASTIGEQKLFF	1	0.0003861	C1			TRA:CVVNKNARLMF TRB:CASSLAGAGELFF	1	0.000289436	C2
								TRA:CALRGDTGFQKLVF TRB:CASSQVLRTGGTDTQYF	1	0.00022779	C2			TRA:CAVLDGQKLLF TRB:CASSLWSDANEQFF TRB:CASSSGGLGNIQYF	1	0.0003861	C2			TRA:CAANEPGGFKTIF TRB:CATSDLGTGSGYTF	1	0.000289436	C1
								TRA:CALSDPEPGNQFYF TRB:CASSQVLRTGGTDTQYF TRB:CAWFQGAGNTIYF	1	0.00022779	C1 + C2			TRB:CASSSGGLGNIQYF	22	0.00849421	C2			TRA:CAAFYGQNFVF TRB:CASSYSTDSTGMMAGANVLTF	1	0.000289436	C2
								TRA:CAVMPFHGSGNTGKLIF TRB:CASRGPFSYEQYF TRB:CASSQVLRTGGTDTQYF	1	0.00022779	C2			TRA:CAEGNTGKLIF TRB:CASASSGSAYEQYF	1	0.0003861	C2			TRA:CAAKLVWDDKIIF TRB:CASRGVGAENQETQYF	1	0.000289436	C2
								TRA:CAGVTEYGNKLVF TRA:CAMREGGTGTASKLTF TRB:CASRWRGANTGELFF TRB:CASSQVLRTGGTDTQYF	1	0.00022779	C2			TRA:CAASLYGNKLVF TRB:CASWGVPSAYNEQFF	1	0.0003861	C2			TRA:CAALFLFGNEKLTF TRB:CASSSRDNEQFF	1	0.000289436	C2
								TRA:CAVFDYGGATNKLIF TRB:CASSLGRTSGVQETQYF TRB:CASSQVLRTGGTDTQYF	1	0.00022779	C2			TRA:CAAAQRGGSYIPTF TRA:CAVGARSNTGKLIF TRB:CASSFAPPYGGGYNEQFF	1	0.0003861	C2			TRA:CAALIIQGAQKLVF TRB:CASSLINRNYGYTF	1	0.000289436	C1
								TRA:CAYSRAGANNLFF TRB:CASSQVILAGGQETQYF TRB:CASSQVLRTGGTDTQYF	1	0.00022779	C2			TRA:CAASDSNYQLIW TRB:CASSVTAFGKNIQYF	1	0.0003861	C2			TRA:CAALNAGNNRKLIW TRB:CASSQDVVAKNIQYF	1	0.000289436	C2
								TRA:CAARGGGGSNYKLTF TRB:CASSQGRDSSSSGNTIYF TRB:CASSQVLRTGGTDTQYF	1	0.00022779	C1 + C2			TRA:CAASDTGFQKLVF TRB:CASSSGQGEGSPLHF	1	0.0003861	C1			TRA:CAALPRTGANSKLTF TRA:CAVRDITGNQFYF TRB:CASSAGRRSYNEQFF	1	0.000289436	C2
								TRA:CATDTGRRALTF TRB:CASSQPTGTGNEQFF TRB:CASSQVLRTGGTDTQYF	1	0.00022779	C2			TRA:CAAISDAGNMLTF TRB:CASSPGLAVYEQYF	1	0.0003861	C2			TRA:CAALRDNYGQNFVF TRA:CASNSGGYQKVTF TRB:CASSQPGSSYNEQFF	1	0.000289436	C2
								TRA:CALGDGYNKLIF TRB:CASSQVLRTGGTDTQYF TRB:CSVERGTQYF	1	0.00022779	C2			TRA:CAASFNGGGFKTIF TRB:CASSSGVGGYTF	1	0.0003861	C1			TRA:CAALTGGGNKLTF TRB:CSVVRGTGTDTQYF	1	0.000289436	C2
								TRA:CAMQGNQGGKLIF TRB:CSAKGQGRNQPQHF	1	0.00022779	C1			TRA:CAENAGGTSYGKLTF TRB:CASSLAWGRATEAFF	1	0.0003861	C1			TRA:CAALTRNSGNTPLVF TRB:CASSVAPRDTQYF	1	0.000289436	C2
								TRA:CAMSTPGNQFYF TRB:CASSQGPWGSEKLFF	1	0.00022779	C1			TRA:CAEGSSGGSYIPTF TRB:CASSLTGGTGELFF	1	0.0003861	C2			TRA:CAAMNTGNQFYF TRB:CASSVGLGRTDTQYF	1	0.000289436	C2
								TRA:CAGQRDSGGSNYKLTF TRB:CASSFGSSGNTIYF	1	0.00022779	C1			TRA:CAASEGNDMRF TRA:CAVKDSNYQLIW TRB:CASSQDLPGEKDTQYF TRB:CASSSYLAGGGNEQFF	1	0.0003861	C2			TRA:CVVNDYKLSF TRB:CASSLTAGSYNEQFF	1	0.000289436	C2
								TRA:CAMRGLQGAQKLVF TRB:CASGRYEQYF	1	0.00022779	C2			TRA:CAENRGYGGNQFYF TRB:CASSHPSGRATRELFF	1	0.0003861	C2			TRA:CAANDYKLSF TRB:CASSPNGNEQFF	1	0.000289436	C2
								TRA:CAGRDNYGQNFVF TRB:CSVALGSPDTQYF	1	0.00022779	C2			TRA:CAASEGNDMRF TRB:CASSLVGGSNQPQHF TRB:CASSSYLAGGGNEQFF	1	0.0003861	C1 + C2			TRA:CAASARRSGGSNYKLTF TRB:CAWRTGRRYGYTF	1	0.000289436	C1
								TRA:CAGQLTGANSKLTF TRB:CSARARSRSYEQYF	1	0.00022779	C2			TRA:CAARMYNFNKFYF TRA:CAFFADGQKLLF TRB:CASSPLADGPYEQYF TRB:CASSYLQEGGGYTF	1	0.0003861	C1 + C2			TRA:CAAKSPNTGKLIF TRB:CATRASGRTDEQFF	1	0.000289436	C2
								TRA:CAGRDYGQNFVF TRB:CASSLAGKDEQYF	1	0.00022779	C2			TRA:CAASEGNDMRF TRB:CASSSYLAGGGNEQFF	1	0.0003861	C2			TRA:CIVTETGANNLFF TRB:CASSPLGLAGLAKNIQYF	1	0.000289436	C2
								TRA:CAGPTSGTYKYIF TRB:CASSFPDQGETQYF	1	0.00022779	C2			TRA:CAASGTGGGADGLTF TRB:CASSLAVGYSIDEQFF	1	0.0003861	C2			TRA:CAAFRGGGYNKLIF TRB:CASSVGGGSYEQYF	1	0.000289436	C2
								TRA:CAMREASGSARQLTF TRB:CASRPRGYDGTDTQYF	1	0.00022779	C2			TRA:CAEKVPFPGNQFYF TRA:CALSESRRSGGSYIPTF TRB:CATSESGGNQPQHF	1	0.0003861	C1			TRA:CAAIGSGGSYIPTF TRB:CASSKSGSSSYNEQFF	1	0.000289436	C2
								TRA:CAMINTGRRALTF TRB:CASSRDSSNTGELFF	1	0.00022779	C2			TRA:CAELGGSQGNLIF TRB:CASSPTGITGELFF TRB:CATQRTSGTYNEQFF	1	0.0003861	C2			TRA:CAAQYTGNQFYF TRB:CSAPPMGNQPQHF	1	0.000289436	C1
								TRA:CAMKSKNAAGNKLTF TRB:CASSISHQDRINEKLFF	1	0.00022779	C1			TRA:CAASIGGSNYKLTF TRB:CASSDLRPKKVEQFF TRB:CASSYGRGRASYEQYF	1	0.0003861	C2			TRA:CAARALNARLMF TRB:CASSLVYEQFF	1	0.000289436	C2
								TRA:CAGRGMDSNYQLIW TRB:CASSTGTSGYTF	1	0.00022779	C1			TRA:CAALSGGSYIPTF TRB:CASSQDWTGGVQPQHF	1	0.0003861	C1			TRA:CAARAPSNTGKLIF TRB:CSAHQGLTEAFF	1	0.000289436	C1
								TRA:CAMRAGGTSYGKLTF TRB:CASSRSRTSGSYEQYF	1	0.00022779	C2			TRA:CAALGRYNQGGKLIF TRB:CASSFGTITYNEQFF TRB:CASSLETHRTNTGELFF	1	0.0003861	C2			TRA:CAARARMDSSYKLIF TRB:CASRRPTGGTEAFF	1	0.000289436	C1
								TRA:CAGQGYGGATNKLIF TRB:CASKHWAGNQETQYF	1	0.00022779	C2			TRA:CAALGGQNFVF TRA:CAASIGYSGAGSYQLTF TRB:CASGLVLGQGAGTEAFF	1	0.0003861	C1			TRA:CAAREDDKIIF TRB:CASSPDRVADTQYF	1	0.000289436	C2
								TRA:CAGRGTGNQFYF TRB:CASSYSPRDSNYGYTF	1	0.00022779	C1			TRA:CAAKTGGGNNRLAF TRA:CAEKLETGANNLFF TRB:CATTPAWDSNEQFF	1	0.0003861	C2			TRA:CAARETSGSRLTF TRB:CASSVRLAGYNEQFF	1	0.000289436	C2
								TRA:CAMRAEGNFNKFYF TRB:CASSQVDSDNEKLFF	1	0.00022779	C1			TRA:CAALSTGFQKLVF TRB:CASSFSGRGNEQFF	1	0.0003861	C2			TRA:CAARGGGTSYGKLTF TRB:CSAIIRSNQPQHF	1	0.000289436	C1
								TRA:CAMIMDSSYKLIF TRB:CASSVGSLYNEQFF	1	0.00022779	C2			TRA:CAANNNDMRF TRA:CAVMNAGNMLTF TRB:CSARPRGVINGYTF	1	0.0003861	C1			TRA:CAARKNSGNTPLVF TRB:CASTAGGSGNTIYF	1	0.000289436	C1
								TRA:CAGSGGSQGNLIF TRB:CSARGITLNEQFF	1	0.00022779	C2			TRA:CAAKSYNTDKLIF TRB:CASSFGQGAYTEAFF	1	0.0003861	C1			TRA:CAAPGAGSYQLTF TRB:CASSYSSNQPQHF	1	0.000289436	C1
								TRA:CAASAGNQFYF TRB:CASSATQGVIYGYTF	1	0.00022779	C1			TRA:CAANTPCAGNKLTF TRB:CASSPAGARSNQPQHF	1	0.0003861	C1			TRA:CVVNMILTGGGNKLTF TRB:CASSFEGQGRNEQFF	1	0.000289436	C2
								TRA:CAMSSNTGNQFYF TRB:CASSYPNRGQETQYF	1	0.00022779	C2			TRA:CAAPFRNNNARLMF TRA:CAASAGGSQGNLIF TRB:CASSYSGGSGYTF	1	0.0003861	C1			TRA:CAARSPGGGNKLTF TRB:CASSLGTSLNEQYF	1	0.000289436	C2
								TRA:CAAPQGASKIIF TRB:CASRAGGGRAINEQFF	1	0.00022779	C2			TRA:CAAKRGGGADGLTF TRB:CASSTVQNTIYF	1	0.0003861	C1			TRA:CAAEDSSASKIIF TRA:CAVDFDSWGKFQF TRB:CASSNAGSIGELFF	1	0.000289436	C2
								TRA:CAASAGGDKLIF TRA:CAFPPGADKIIF TRB:CASSQDGVPYEQYF	1	0.00022779	C2			TRA:CAAISAGGTSYGKLTF TRB:CASRLAGGSREQYF	1	0.0003861	C2			TRA:CAARTRAQKLVF TRB:CATLQRRGTKREGTGELFF	1	0.000289436	C2
								TRA:CAASAEGFGNVLHC TRB:CASGGQGNNEQFF	1	0.00022779	C2			TRA:CAAIGSGNQFYF TRB:CAIGTSGRAGANVLTF	1	0.0003861	C2			TRA:CAASAGTGGFKTIF TRB:CSVDTVRNGYTF	1	0.000289436	C1
								TRA:CAAPPGF TRB:CASSLLLAGKTANTGELFF	1	0.00022779	C2			TRA:CAASIGYSGAGSYQLTF TRB:CASSVSGAGGELFF	1	0.0003861	C2			TRA:CAASALGGANSKLTF TRB:CATAGAGGPRGTDTQYF	1	0.000289436	C2
								TRA:CAARSGQNDMRF TRB:CAISRDRIEQYF	1	0.00022779	C2			TRA:CAAGPGTGANSKLTF TRB:CASSPHRGPYNEQFF	1	0.0003861	C2			TRA:CAASALYGNKLVF TRA:CVRDNFNKFYF TRB:CASSYIGLAGGPGQETQYF	1	0.000289436	C2
								TRA:CAARPQGSQGNLIF TRB:CASSLSGGHTEAFF	1	0.00022779	C1			TRA:CAAFTGTASKLTF TRA:CAVNSGGSNYKLTF TRB:CASSLEFRGSETQYF	1	0.0003861	C2			TRA:CAASANYGQNFVF TRB:CASSQRGGNQPQHF	1	0.000289436	C1
								TRA:CAARPMDSSYKLIF TRB:CASSQHGEQYF	1	0.00022779	C2			TRA:CAAFSGGYQKVTF TRA:CAVSHERLEYGNKLVF TRB:CASSLLQSAPLHF	1	0.0003861	C1			TRA:CAASAPQGGSEKLVF TRB:CASSRGRLSNYGYTF	1	0.000289436	C1
								TRA:CAAPNYGGSQGNLIF TRB:CASSFTGSTLHF	1	0.00022779	C1			TRA:CAAESTGANSKLTF TRB:CASSPRTQGSEQYF	1	0.0003861	C2			TRA:CAASARGTYKYIF TRB:CSARGTGRIYEQYF	1	0.000289436	C2
								TRA:CAARPDPNAGGTSYGKLTF TRB:CSVRQGPTNYGYTF	1	0.00022779	C1			TRA:CAADQAAGNKLTF TRB:CASSLARGELFF	1	0.0003861	C2			TRA:CAASARNQGGKLIF TRB:CASSFFSGSGTDTQYF	1	0.000289436	C2
								TRA:CAARNYSGTYKYIF TRB:CASGGGKQPQHF	1	0.00022779	C1			TRA:CAAAQRGGSYIPTF TRB:CASSFAPPYGGGYNEQFF	1	0.0003861	C2			TRA:CVVNLGSGGSYIPTF TRB:CASSVDLASGEAFF	1	0.000289436	C1
								TRA:CAARNNQGGKLIF TRA:CVVINQAGTALIF TRB:CASSPTGGELFF	1	0.00022779	C2			TRA:CAASKAAGNKLTF TRB:CASSLAQGPQFF	1	0.0003861	C2			TRA:CAAPLQGAQKLVF TRB:CASSSGTLQETQYF	1	0.000289436	C2
								TRA:CAARNFGNEKLTF TRB:CASSTRGGNEQFF	1	0.00022779	C2			TRA:CAASLTSWASKIIF TRB:CASSLFSGDEQYF TRB:CATSDSGQHNEQFF	1	0.0003861	C2			TRA:CAANNAGGTSYGKLTF TRB:CASSLWLAGEQYF	1	0.000289436	C2
								TRA:CAAKTWGATNKLIF TRB:CASRPGLAGYNEQFF	1	0.00022779	C2			TRA:CAEGLYNFNKFYF TRB:CAISESGGYNEQFF	1	0.0003861	C2			TRA:CAATSTGGGNKLTF TRB:CASSIRSLVADEQYF	1	0.000289436	C2
								TRA:CAARGATNKLIF TRB:CASSETQGWYF	1	0.00022779	C2			TRA:CAASVKGSTLGRLYF TRB:CASSLGAGGPYNEQFF TRB:CASSSPTGQGVYGYTF	1	0.0003861	C1 + C2			TRA:CAASAANAGGTSYGKLTF TRB:CASSPNAGTIKETQYF	1	0.000289436	C2
								TRA:CAMSSYTVGGFKTIF TRB:CSAARQPLNTEAFF	1	0.00022779	C1			TRA:CAASVSTSGTYKYIF TRB:CASSLVGGGNTIYF	1	0.0003861	C1			TRA:CVVNPSGGSYIPTF TRB:CASAHSGTVEAFF	1	0.000289436	C1
								TRA:CAAGGFSGGYNKLIF TRB:CASSSGRGRTDTQYF	1	0.00022779	C2			TRA:CAASYDYGQNFVF TRB:CASSQELTDTQYF TRB:CASSQVAGARTEAFF	1	0.0003861	C1			TRA:CAGGQGGSEKLVF TRB:CASSPWTSGRAFPREQYF	1	0.000289436	C2
								TRA:CAARANDYKLSF TRB:CASSASGTTSGTQYF	1	0.00022779	C2			TRA:CAATAPGGSYIPTF TRA:CAVQASITGGGNKLTF TRB:CASSPTSGRVSYNEQFF	1	0.0003861	C2			TRA:CIYIAGGTSYGKLTF TRB:CASRKQGAAGNEQFF	1	0.000289436	C2
								TRA:CAAGKYNYGQNFVF TRB:CAGSTSGSPDTQYF	1	0.00022779	C2			TRA:CAATKETGANNLFF TRB:CASSLGMGAGTDTQYF	1	0.0003861	C2			TRA:CADRQTGGSYIPTF TRB:CASSSRQGVQNEQFF	1	0.000289436	C2
								TRA:CAARANDYKLSF TRA:CAGRSNYQLIW TRB:CASSASGTTSGTQYF	1	0.00022779	C2			TRA:CAATLNAGGTSYGKLTF TRB:CASSPLAGGPNTGELFF	1	0.0003861	C2			TRA:CADSAGKSTF TRA:CVVNAVKAAGNKLTF TRB:CASRLGGAPTYEQYF	1	0.000289436	C2
								TRA:CAARAAGNKLTF TRA:CVVNPDSNYQLIW TRB:CASTEQGRDYGYTF	1	0.00022779	C1			TRA:CAAYGSSNTGKLIF TRA:CAVRGTSGTYKYIF TRB:CASSPQEGVGYGYTF	1	0.0003861	C1			TRA:CAEFNNAGNMLTF TRB:CASSEAVISLSKFF	1	0.000289436	C2
								TRA:CAAQDTGRRALTF TRB:CSARDPVGGRTDTQYF	1	0.00022779	C2			TRA:CAEGGGGYQKVTF TRB:CSARDPGSEQFF	1	0.0003861	C2			TRA:CAESAHASGGSYIPTF TRA:CLVGDFHPGLFPAYSDGQKLLF TRB:CASSLDPQGYEQYF	1	0.000289436	C2
								TRA:CAMSPVYSGAGSYQLTF TRB:CSARTTGPLLNYGYTF	1	0.00022779	C1			TRA:CAAYSSNTGKLIF TRA:CAVRDDKIIF TRB:CSVEDPGHPEAFF TRB:CSVQGQGFAYEQYF	1	0.0003861	C1 + C2			TRA:CAEGDNQGGKLIF TRB:CASSLLGQGYEQYF	1	0.000289436	C2
								TRA:CAGPSPTGSSGSARQLTF TRB:CASSLISETQYF	1	0.00022779	C2			TRA:CAGRKAAGNKLTF TRA:CATPRRGFGNVLHC TRB:CASSLGTGPYEQYF	1	0.0003861	C2			TRA:CAEGSGYSTLTF TRB:CASSTAGTQYF	1	0.000289436	C2
								TRA:CAASYYNTDKLIF TRA:CAVGAFGSSYKLIF TRB:CASSLRTGWDQPQHF	1	0.00022779	C1			TRA:CAASAYSGGGADGLTF TRB:CAIRGLYGYTF	1	0.0003861	C1			TRA:CAETNGGFKTIF TRB:CACHTDRGGGYTF	1	0.000289436	C1
								TRA:CAATISGGYNKLIF TRB:CSAETSGSDFGEQFF	1	0.00022779	C2			TRA:CAFLGWDNAGNMLTF TRA:CALSEAKDTNAGKSTF TRB:CASSYNVNEQFF	1	0.0003861	C2			TRA:CAEIPRAGNKLTF TRB:CASSARTGGNEKLFF	1	0.000289436	C1
								TRA:CAATNNNDMRF TRB:CATSDNYSDTQYF	1	0.00022779	C2			TRA:CAFKAGGTSYGKLTF TRB:CASSFRRTGVGYTF	1	0.0003861	C1			TRA:CAEKEGQAGTALIF TRA:CAMTGGYNKLIF TRB:CASSLGTTNEKLFF	1	0.000289436	C1
								TRA:CAGRSGNTGKLIF TRB:CASSSQTGGGSEAFF	1	0.00022779	C1			TRA:CAFFADGQKLLF TRB:CASSPLADGPYEQYF TRB:CASSPRLAGVYNEQFF	1	0.0003861	C2			TRA:CAEKEGQAGTALIF TRB:CASSLGTTNEKLFF	1	0.000289436	C1
								TRA:CAMSPYNNNDMRF TRB:CASQGVSEQFF	1	0.00022779	C2			TRA:CAFFADGQKLLF TRB:CASSGGSGELFF TRB:CASSPLADGPYEQYF	1	0.0003861	C2			TRA:CAEKGNNDMRF TRA:CALTPSPSGSSNTGKLIF TRB:CSARDGGRRNTEAFF	1	0.000289436	C1
								TRA:CAGRNSNYQLIW TRB:CASTSPVNTEAFF	1	0.00022779	C1			TRA:CAFFADGQKLLF TRA:CAVRYSGAGSYQLTF TRB:CASSPLADGPYEQYF TRB:CSVQGQGFAYEQYF	1	0.0003861	C2			TRA:CAVGGWGGSNYKLTF TRB:CASIKAGELFF	1	0.000289436	C2
								TRA:CAASALRREAGGTSYGKLTF TRB:CASSYGAVEPEAFF	1	0.00022779	C1			TRA:CAEYTGGFKTIF TRB:CASSLYGGIQYF	1	0.0003861	C2			TRA:CAERNDYKLSF TRA:CAVGYNFNKFYF TRB:CASSYSGTGEYEQYF	1	0.000289436	C2
								TRA:CAARGAAGNKLTF TRB:CASSTGNYGYTF	1	0.00022779	C1			TRA:CAESRGDKIIF TRB:CATSRAPTSSTDTQYF TRB:CATSRHSGDTEAFF	1	0.0003861	C1 + C2			TRA:CAEKGNRKLIW TRA:CAMREGPQDEKLTF TRB:CASSVNRDIRSNYGYTF	1	0.000289436	C1
								TRA:CAMRDNQAGTALIF TRB:CASSLSSGRGDEQFF	1	0.00022779	C2			TRA:CAFLSSSNTGKLIF TRA:CVVSDPIQGAQKLVF TRB:CASRPGVWGTQYF TRB:CASSLSPGRANEKLFF	1	0.0003861	C1 + C2			TRA:CAEKKRNARLMF TRB:CASSERGGTTSDTQYF	1	0.000289436	C2
								TRA:CALGGSGNTGKLIF TRB:CASSLGGTSKDTQYF	1	0.00022779	C2			TRA:CAESLGNDMRF TRB:CSVEARGNEQFF TRB:CSVVDRLSYGYTF	1	0.0003861	C1 + C2			TRA:CAEKPNGGATNKLIF TRB:CATSRDYSSTQYF	1	0.000289436	C2
								TRA:CAGPISGNTPLVF TRB:CASSRDGLAEQFF	1	0.00022779	C2			TRA:CAESGGVRDDKIIF TRA:CALGAVSGYSTLTF TRB:CASSPGQGRRSTEAFF	1	0.0003861	C1			TRA:CAEKRGDSSYKLIF TRB:CASSQTGGGQETQYF	1	0.000289436	C2
								TRA:CAENRGFKTIF TRB:CSAPRLAGPYEQYF	1	0.00022779	C2			TRA:CAESGGSQGNLIF TRB:CSAPRNYGYTF TRB:CSARDRGAGLRETQYF	1	0.0003861	C1 + C2			TRA:CAEKRYTGNQFYF TRB:CAISESEGYKNIQYF	1	0.000289436	C2
								TRA:CAENNAGNMLTF TRB:CACPGDSSEKLFF	1	0.00022779	C1			TRA:CAERVNAGNMLTF TRB:CASSLTLNTEAFF	1	0.0003861	C1			TRA:CAEMQTGANNLFF TRB:CATSRDNRKNEQFF	1	0.000289436	C2
								TRA:CAENLSGGSYIPTF TRA:CLVGEGNARLMF TRB:CASSKQAQHNSPLHF	1	0.00022779	C1			TRA:CAERSIFSGGYNKLIF TRB:CASSQDTSGYEQYF	1	0.0003861	C2			TRA:CAENINNQGGKLIF TRB:CASSQGSGSYEQYF	1	0.000289436	C2
								TRA:CAENKNTGNQFYF TRA:CAINEKLTF TRB:CASSFADGGREKLFF TRB:CASSFEWTRVMRNTGELFF	1	0.00022779	C1 + C2			TRA:CAERRRGDSGGYNKLIF TRB:CASSINTNTEAFF	1	0.0003861	C1			TRA:CAENSEDSSYKLIF TRB:CSVDQGVGAGANVLTF	1	0.000289436	C2
								TRA:CAENKARDSGYSTLTF TRB:CASQALRVNPYEQYF	1	0.00022779	C2			TRA:CAGMEYGNKLVF TRB:CASSLAANTEAFF	1	0.0003861	C1			TRA:CAENSGNKLVF TRB:CASSPKVTGTEAFF	1	0.000289436	C1
								TRA:CAERGYNNNDMRF TRA:CAFMRSPGAGSYQLTF TRB:CASSGRGYEQYF	1	0.00022779	C2			TRA:CAERPAYNTDKLIF TRA:CAVSAPNRKLIW TRB:CSARDRGAGLRETQYF	1	0.0003861	C2			TRA:CAEPSYNQGGKLIF TRB:CASSVVTGRDTQYF	1	0.000289436	C2
								TRA:CAENIAPGTDKLIF TRB:CASSLAGSGNEQFF	1	0.00022779	C2			TRA:CAEQNNNARLMF TRB:CASGRKGQQPQHF	1	0.0003861	C1			TRA:CAAYGGSQGNLIF TRB:CASSQEDRGRQFF	1	0.000289436	C2
								TRA:CAEKRRAAGANSKLTF TRB:CASRASTTDTQYF	1	0.00022779	C2			TRA:CAEPRGSSNTGKLIF TRA:CALSEAYNQGGKLIF TRB:CSVGGRETQYF	1	0.0003861	C2			TRA:CAERGSDGQKLLF TRB:CSANSPGRRVADTQYF	1	0.000289436	C2
								TRA:CAEKGTYKYIF TRB:CASSVVPGTEAFF	1	0.00022779	C1			TRA:CAESIYRDDKIIF TRB:CASSVGGGPSTDTQYF	1	0.0003861	C2			TRA:CAAVSWGGSEKLVF TRA:CAGQGHGSGNTGKLIF TRB:CASSSGTPGRSGYTF	1	0.000289436	C1
								TRA:CAEKETSGSRLTF TRB:CASSRLRDIEETQYF	1	0.00022779	C2			TRA:CAENSRGATNKLIF TRB:CSARDIAGGRQETQYF	1	0.0003861	C2			TRA:CAEKGGGATNKLIF TRB:CASSLTGGVRNEKLFF	1	0.000289436	C1
								TRA:CADGYDYKLSF TRA:CAIYTGGQNFVF TRB:CASSPRQGLQPQHF	1	0.00022779	C1			TRA:CAVGAGGNKLVF TRB:CASSLSGNPTGAFF	1	0.0003861	C1			TRA:CAESRSGYSTLTF TRB:CASSVDGGREETQYF	1	0.000289436	C2
								TRA:CACTDDKIIF TRB:CASSSSPRRQETQYF	1	0.00022779	C2			TRA:CATDNPMDSNYQLIW TRB:CASSIHGYTEAFF TRB:CATQRTSGTYNEQFF	1	0.0003861	C1 + C2			TRA:CAETAASGYNKLIF TRB:CASSIDSLTTSAHSEQYF	1	0.000289436	C2
								TRA:CAENRNAGNMLTF TRB:CASSLRRDNEQFF	1	0.00022779	C2			TRA:CAVGARSNTGKLIF TRB:CASSIRPTGELFF TRB:CASSLWSDANEQFF	1	0.0003861	C2			TRA:CAETDRGYALNF TRB:CASSFADSRSTNYGYTF	1	0.000289436	C1
								TRA:CAAVRSNDYKLSF TRB:CAAGTVHNEQFF	1	0.00022779	C2			TRA:CVAVGYALNF TRB:CASSLETHRTNTGELFF TRB:CASSLVDRGGPEQYF	1	0.0003861	C2			TRA:CAETGANSKLTF TRB:CASSRTFTRLDGYTF	1	0.000289436	C1
								TRA:CAATTYGGATNKLIF TRB:CASSPSGRLYNEQFF	1	0.00022779	C2			TRA:CVAPSGGYQKVTF TRB:CASSATRWGPNTEAFF TRB:CASSQERLPSGLKEYEQYF	1	0.0003861	C1 + C2			TRA:CAETPNSGYALNF TRB:CAWSMNTEAFF	1	0.000289436	C1
								TRA:CAENGGQGAQKLVF TRB:CATSRGDRQETQYF	1	0.00022779	C2			TRA:CLVGLKGTTDSWGKLQF TRB:CASSALAGDFGELFF	1	0.0003861	C2			TRA:CAERSNSGYALNF TRB:CASSEGGSSYNEQFF	1	0.000289436	C2
								TRA:CAMREGLVDSSYKLIF TRB:CASSIDPFGTGKSETQYF	1	0.00022779	C2			TRA:CLVGGYNQGGKLIF TRB:CASSLMSEQYF	1	0.0003861	C2			TRA:CAETPSSTGFQKLVF TRA:CVVSARAAGNKLTF TRB:CSARDLGGLAGYNEQFF	1	0.000289436	C2
								TRA:CAMREGPGGGGNKLTF TRB:CASSTGTEQYF	1	0.00022779	C2			TRA:CLVGGPGSARQLTF TRB:CASSPAPGLEQYF	1	0.0003861	C2			TRA:CAETSSGGSYIPTF TRB:CASSEDSGANVLTF	1	0.000289436	C2
								TRA:CAESAGGTSYGKLTF TRB:CASSLDSGRVDTQYF	1	0.00022779	C2			TRA:CLVGGAMDSNYQLIW TRB:CASSQEGDTGRSPLHF	1	0.0003861	C1			TRA:CAESLSGGYNKLIF TRB:CASTRTSGSEQYF	1	0.000289436	C2
								TRA:CAESIGGTASKLTF TRB:CASRPRTGIVGNEQFF	1	0.00022779	C2			TRA:CLVGDVRTGGFKTIF TRB:CSARDGGQFVAKNIQYF	1	0.0003861	C2			TRA:CAESINQKVTF TRB:CASSRAGGIYEQYF	1	0.000289436	C2
								TRA:CAESIGWGSQGNLIF TRB:CASSFTTGTGLRETQYF	1	0.00022779	C2			TRA:CAERDNAGNNRKLIW TRB:CASSPSGSPPGEQYF	1	0.0003861	C2			TRA:CAFDSGTYKYIF TRA:CALPTYSGAGSYQLTF TRB:CASSLGTPKQPQHF	1	0.000289436	C1
								TRA:CAGAYAGGTSYGKLTF TRB:CASSFGFGAGYEQYF	1	0.00022779	C2			TRA:CAGGSSGSNYQLIW TRB:CASSLAGNEQYF TRB:CASSLGYTEAFF	1	0.0003861	C1 + C2			TRA:CAFFLTQGGSEKLVF TRB:CASSFAPASYNEQFF	1	0.000289436	C2
								TRA:CAMREQGGSEKLVF TRB:CASSHRGRWETQYF	1	0.00022779	C2			TRA:CAGGTSYGKLTF TRB:CAISEDGEWTEAFF	1	0.0003861	C1			TRA:CAFMGSGTYKYIF TRB:CSVEGGQGARGNTIYF	1	0.000289436	C1
								TRA:CAFSWAGNKLTF TRA:CVAVPISDGQKLLF TRB:CASKASGASSYNEQFF	1	0.00022779	C2			TRA:CAGHYNNNDMRF TRA:CAVRSGAGSYQLTF TRB:CASSQELTDTQYF TRB:CATQRTSGTYNEQFF	1	0.0003861	C2			TRA:CAFMKPSPYGGSQGNLIF TRB:CAWTPASQLRYEQYF	1	0.000289436	C2
								TRA:CAFRSYNAGGTSYGKLTF TRB:CASSLALGPGTSPLHF	1	0.00022779	C1			TRA:CAASASTDKLIF TRA:CAVRVWGNKLVF TRB:CASSFPSYEQYF TRB:CASSLGTGGLRYGYTF	1	0.0003861	C1 + C2			TRA:CAFMKRETSGTYKYIF TRB:CASSWSSGGRETQYF	1	0.000289436	C2
								TRA:CAFRGGSSGTYKYIF TRB:CASSSGERGGTMFNEKLFF	1	0.00022779	C1			TRA:CAASAGNYGQNFVF TRB:CASSVTATGDYGYTF	1	0.0003861	C1			TRA:CAFMRTSGSRLTF TRB:CASSLVVRAGETQYF	1	0.000289436	C2
								TRA:CAMREGGTNAGKSTF TRB:CASTRQFGPYNEQFF	1	0.00022779	C2			TRA:CAASAGGSQGNLIF TRB:CASSLAGNEQYF TRB:CASSLSQGSHGYTF	1	0.0003861	C1 + C2			TRA:CAFREREGGGADGLTF TRB:CASSLGQGYSPLHF	1	0.000289436	C1
								TRA:CAGPLSGSARQLTF TRB:CASSSQGYEQYF	1	0.00022779	C2			TRA:CAASADSNYQLIW TRB:CASSLGRVGHPEAFF TRB:CATSRDPSGAETQYF	1	0.0003861	C1 + C2			TRA:CAESFTGGGNKLTF TRB:CASSEAGTTGGTEAFF	1	0.000289436	C1
								TRA:CAENVGAGSYQLTF TRB:CASSPGQGLIQETQYF	1	0.00022779	C2			TRA:CAARTNFGNEKLTF TRB:CASSIRPTDTQYF	1	0.0003861	C2			TRA:CAFSGGSNYKLTF TRB:CASSRSGSSYNEQFF	1	0.000289436	C2
								TRA:CAGDGGTSYGKLTF TRB:CSVEEAGGAGANVLTF	1	0.00022779	C2			TRA:CAARTNFGNEKLTF TRB:CAISAIMDRDGYTF TRB:CASSIRPTDTQYF	1	0.0003861	C1 + C2			TRA:CAFTISGTYKYIF TRB:CASSYSAGLNTEAFF	1	0.000289436	C1
								TRA:CAGPHSGGSNYKLTF TRB:CASKGFAYEQYF	1	0.00022779	C2			TRA:CAARTNFGNEKLTF TRA:CASSGFQKLVF TRB:CASSIRPTDTQYF	1	0.0003861	C2			TRA:CAERTGANNLFF TRB:CASSQAGNEQFF	1	0.000289436	C2
								TRA:CAGPGANAGKSTF TRB:CASSQDFHQPQHF	1	0.00022779	C1			TRA:CAARSGGSYIPTF TRB:CASTGLAGFTGELFF	1	0.0003861	C2			TRA:CAERRNNNDMRF TRA:CVVRQAGTALIF TRB:CASSLHASFGVEQFF TRB:CASSMGLGGNEQFF	1	0.000289436	C2
								TRA:CAMRDTSGNTGKLIF TRB:CASSLSGSSYNEQFF	1	0.00022779	C2			TRA:CAASAYNQGGKLIF TRB:CASKVLGEGDEQFF	1	0.0003861	C2			TRA:CAAVERGGAQKLVF TRB:CASSQDNLVRFTDTQYF	1	0.000289436	C2
								TRA:CAGQLSGGGSNYKLTF TRB:CASSLVGTGVQPQHF	1	0.00022779	C1			TRA:CAVGAGGGFKTIF TRB:CASSFGGGRGSNQPQHF TRB:CASSPTRTGAPFVYGYTF	1	0.0003861	C1			TRA:CAESFGSNYQLIW TRB:CASSSGSTDTQYF	1	0.000289436	C2
								TRA:CAMREAPNSGGYQKVTF TRB:CASSFGFSRVTGELFF	1	0.00022779	C2			TRA:CAENSIPG TRA:CAVIHGSSNTGKLIF TRB:CASSFSGGPNYGYTF	1	0.0003861	C1			TRA:CAFTTDSWGKFQF TRB:CASSELTGLNSPLHF	1	0.000289436	C1
								TRA:CAGTAPTDSWGKFQF TRB:CASSRDRDYEQYF	1	0.00022779	C2			TRA:CAENTNTGNQFYF TRB:CASSFPEFF TRB:CASSLGRGNEQYF	1	0.0003861	C2			TRA:CAFVMNYGGSQGNLIF TRB:CSARGDRGRTRLAKNIQYF	1	0.000289436	C2
								TRA:CAMREATGNQFYF TRB:CASSSGGWETQYF	1	0.00022779	C2			TRA:CAGAMDSNYQLIW TRA:CALRLYSSASKIIF TRB:CSARDGIGNEQFF	1	0.0003861	C2			TRA:CAGAFSDGQKLLF TRB:CASSQDWGGGGNIQYF	1	0.000289436	C2
								TRA:CALITQGAQKLVF TRB:CASSFPGPNYGYTF	1	0.00022779	C1			TRA:CAFNAGNFGGSRLTF TRB:CASSRGGEQFF	1	0.0003861	C2			TRA:CLVGGRWGGQNFVF TRB:CASSRTSGSTDTQYF	1	0.000289436	C2
								TRA:CALIGWSGGSNYKLTF TRB:CASSPEFGRETQYF	1	0.00022779	C2			TRA:CAGDSWGKLQF TRB:CASGQDPYNEQFF TRB:CASSNRQGTAEKLFF	1	0.0003861	C1 + C2			TRA:CALCTYNTNAGKSTF TRB:CSARGGPGEQYF	1	0.000289436	C2
								TRA:CALGSGNTPLVF TRB:CASSLPRGLSYEQYF	1	0.00022779	C2			TRA:CAGDSWGKLQF TRB:CASSNRQGTAEKLFF	1	0.0003861	C1			TRA:CALDEDSNYQLIW TRB:CASSVSAGSNEKLFF	1	0.000289436	C1
								TRA:CAAGMDTGRRALTF TRB:CASSGQGNYGYTF	1	0.00022779	C1			TRA:CAGGGSNYKLTF TRB:CASSLLAGGPGYEQYF	1	0.0003861	C2			TRA:CLVGDMYSSASKIIF TRB:CASRRTGISPLHF	1	0.000289436	C1
								TRA:CALFYYGGTSYGKLTF TRB:CASSLAGGTGELFF	1	0.00022779	C2			TRA:CAGHYNNNDMRF TRB:CASSDSAREAFF TRB:CATQRTSGTYNEQFF	1	0.0003861	C1 + C2			TRA:CALDHTGTASKLTF TRA:CALHSSGGSYIPTF TRB:CASSMLGRGGNEQFF	1	0.000289436	C2
								TRA:CAEPAQTGANNLFF TRB:CSARGIGASPLHF	1	0.00022779	C1			TRA:CAGKSGGSYIPTF TRA:CAVRALPEGGYNKLIF TRB:CASSPRDYQNRELFF	1	0.0003861	C2			TRA:CLVGDMSSPGGFKTIF TRB:CASSRARGTNEKLFF	1	0.000289436	C1
								TRA:CALFNYGQNFVF TRB:CASSYRNEQFF	1	0.00022779	C2			TRA:CAGLAPFYGGATNKLIF TRA:CAMRELTGNQFYF TRB:CASSLETHRTNTGELFF	1	0.0003861	C2			TRA:CALDSAGGSGYSTLTF TRB:CASRWTGGTSYEQYF	1	0.000289436	C2
								TRA:CALDLRNQGGKLIF TRB:CATSREPGRLSATNEKLFF	1	0.00022779	C1			TRA:CAGLRAGGGADGLTF TRB:CASSPQGNEQFF TRB:CASSTYLAGGDTGELFF	1	0.0003861	C2			TRA:CAGQLIGFGNVLHC TRB:CASSLLGLANEQFF	1	0.000289436	C2
								TRA:CALAPGNTGGFKTIF TRA:CAVRRTGGYNKLIF TRB:CASMGNTGELFF	1	0.00022779	C2			TRA:CAGLRAGGGADGLTF TRB:CASSPQGNEQFF	1	0.0003861	C2			TRA:CAGQLGNQFYF TRB:CATSKGPRNEQYF	1	0.000289436	C2
								TRA:CAMREEAYTGRRALTF TRB:CASSYDSMINNEQFF	1	0.00022779	C2			TRA:CAGPDSSYKLIF TRB:CASSYYQGANTEAFF	1	0.0003861	C1			TRA:CLVGDLGAGSYQLTF TRB:CASSSQAGTIYNEQFF	1	0.000289436	C2
								TRA:CALAGQNFVF TRA:CLVGENDYKLSF TRB:CASSQEGLAEIYEQYF	1	0.00022779	C2			TRA:CAARGVSNQFYF TRB:CASSPPGLAVYNEQFF	1	0.0003861	C2			TRA:CAGQLGGAGSYQLTF TRA:CSRDGSEKLVF TRB:CASSYDLGALHPGEQYF	1	0.000289436	C2
								TRA:CAISGSARQLTF TRB:CASSPRTGENTEAFF	1	0.00022779	C1			TRA:CAGQEASGTYKYIF TRB:CASRQTSTDTQYF	1	0.0003861	C2			TRA:CAGQLAGKSTF TRB:CASSLGATNQETQYF	1	0.000289436	C2
								TRA:CAGYKNNQGGKLIF TRB:CASSPSDYEQYF	1	0.00022779	C2			TRA:CAGQRSNSGYALNF TRB:CSASLGSTAYNEQFF TRB:CSASPLLQETQYF	1	0.0003861	C2			TRA:CAGAHNYGQNFVF TRA:CAMMRGGGADGLTF TRB:CASRKVGGPYVEQFF	1	0.000289436	C2
								TRA:CAGVANFNKFYF TRB:CSAIKPGLANIYQETQYF	1	0.00022779	C2			TRA:CAENITPNARLMF TRB:CASSEVGEKLFF	1	0.0003861	C1			TRA:CAGAHTGKLIF TRA:CALPNSGNTPLVF TRB:CASSLLGQFSGANVLTF	1	0.000289436	C2
								TRA:CAGTKQGGSEKLVF TRB:CASSPGRDNYGYTF	1	0.00022779	C1			TRA:CAGRQGGSEKLVF TRB:CASSHLGRDEQFF	1	0.0003861	C2			TRA:CAGAKNSGGSNYKLTF TRA:CAVAQGKGSQGNLIF TRB:CASRNGKNRVGGYTF	1	0.000289436	C1
								TRA:CAGTGANSKLTF TRB:CSARDPRPYGYTF	1	0.00022779	C1			TRA:CAHKYGNKLVF TRA:CIVRPSRTGANNLFF TRB:CASSKTGGNTGELFF TRB:CASSPPRGPSSYNEQFF	1	0.0003861	C2			TRA:CAGCDNYGQNFVF TRB:CASSTGALRYEQYF	1	0.000289436	C2
								TRA:CAGNSGGSNYKLTF TRB:CASSLVGAGGYNEQFF	1	0.00022779	C2			TRA:CAHRLCTGGADGLTF TRA:CISLYNQGGKLIF TRB:CASSPLSQDGDFGANVLTF TRB:CASSPPRGPSSYNEQFF	1	0.0003861	C2			TRA:CAGDNYGQNFVF TRB:CASSPRDLGPSNEKLFF	1	0.000289436	C1
								TRA:CAMREGFSFQKLVF TRA:CAVGSGNTGKLIF TRB:CASSRTTPNYGYTF	1	0.00022779	C1			TRA:CAHRLCTGGADGLTF TRA:CISLYNQGGKLIF TRB:CASSPPRGPSSYNEQFF TRB:CASSTYLAGGDTGELFF	1	0.0003861	C2			TRA:CAGDYSGGSNYKLTF TRB:CASSLVVGELFF	1	0.000289436	C2
								TRA:CAGIRTGTASKLTF TRB:CASSIGLHYEQYF	1	0.00022779	C2			TRA:CAGQLPGYSTLTF TRB:CASSINRGRETQYF	1	0.0003861	C2			TRA:CAGEKGAQKLVF TRB:CASSLDGNYGYTF	1	0.000289436	C1
								TRA:CALDSGAGSYQLTF TRB:CATSLGNTIYF	1	0.00022779	C1			TRA:CAENNNAGNMLTF TRB:CASGGRALQETQYF TRB:CASSIGGDTEAFF	1	0.0003861	C1 + C2			TRA:CLVFNQAGTALIF TRB:CAISESRTGGEAFF	1	0.000289436	C1
								TRA:CAAGYSTLTF TRB:CAWNFGASGRGTDTQYF	1	0.00022779	C2			TRA:CAASTSGGYQKVTF TRB:CASSLWSDANEQFF TRB:CASSSTSGVYNEQFF	1	0.0003861	C2			TRA:CAGGATNKLIF TRB:CSAWDFTYEQYF	1	0.000289436	C2
								TRA:CAAPGGDTGFQKLVF TRB:CASSFWGVEQPQHF	1	0.00022779	C1			TRA:CAENRGYGGNQFYF TRA:CAVRSSLRSQGNLIF TRB:CASSHPSGRATRELFF	1	0.0003861	C2			TRA:CAGGQGGSEKLVF TRB:CASGLSPDTQYF	1	0.000289436	C2
								TRA:CAAIRLSGGYNKLIF TRA:CAVKPGGYNKLIF TRB:CATSRDGGGEQYF	1	0.00022779	C2			TRA:CALRDPNFGNEKLTF TRB:CSASDGYTGELFF TRB:CSASGTGEAFYEAFF	1	0.0003861	C1 + C2			TRA:CAESNQGAQKLVF TRB:CASSSRTSNQPQHF	1	0.000289436	C1
								TRA:CALRGGNTDKLIF TRB:CSAQTDSNQPQHF	1	0.00022779	C1			TRA:CALRGANAGKSTF TRA:CGTEGYGGSQGNLIF TRB:CASSLSAGAKEQYF	1	0.0003861	C2			TRA:CALAYDYKLSF TRB:CASSFLAGVTDTQYF	1	0.000289436	C2
								TRA:CASLDMDSNYQLIW TRA:CAVIITGTASKLTF TRB:CASSRTSGTQGQFF	1	0.00022779	C2			TRA:CALRGRGGGTSYGKLTF TRB:CASAPYSGGPIYEQYF	1	0.0003861	C2			TRA:CALANQAGTALIF TRB:CASSLEYGANTEAFF	1	0.000289436	C1
								TRA:CASGRGGSEKLVF TRB:CASSPTRGLEQYF	1	0.00022779	C2			TRA:CALRGRGGGTSYGKLTF TRB:CASARGDEQFF	1	0.0003861	C2			TRA:CAKKSSGDKLTF TRB:CASSLLAGAREQYF	1	0.000289436	C2
								TRA:CASGGNKLTF TRB:CASSVVLGGGPNTGELFF	1	0.00022779	C2			TRA:CALRGSSNTGKLIF TRB:CATSEPGSDTQYF TRB:CATSGNYGYTF	1	0.0003861	C1 + C2			TRA:CAKEGRFYNQGGKLIF TRB:CASSLSRGGGSDTQYF	1	0.000289436	C2
								TRA:CASGGAAGNKLTF TRB:CASSLSGTTAGEQYF	1	0.00022779	C2			TRA:CALRLDDYKLSF TRB:CASSRGNGEQFF	1	0.0003861	C2			TRA:CAGVGSSNYKLTF TRB:CSVRVPSSGLSSYEQYF	1	0.000289436	C2
								TRA:CASEVWEYGNKLVF TRB:CASSDGQGGRGYTF	1	0.00022779	C1			TRA:CALKAPRNNDMRF TRA:CALRSYNTDKLIF TRB:CASSPRGVWATISYEQYF TRB:CASSRTGDYNSPLHF	1	0.0003861	C1 + C2			TRA:CAGQLRGTNAGKSTF TRA:CVVNAGGTSYGKLTF TRB:CASRMSRGTGNQPQHF	1	0.000289436	C1
								TRA:CARREYGNKLVF TRB:CASSFTSGADGEQFF	1	0.00022779	C2			TRA:CALKAPRNNDMRF TRA:CALRGGIGARLMF TRB:CASSLETHRTNTGELFF TRB:CASSLQDLTYNEQFF	1	0.0003861	C2			TRA:CAGRGSGSGNTGKLIF TRB:CSAVVGGGLPYEQYF	1	0.000289436	C2
								TRA:CAPYTGGFKTIF TRB:CASTDGPRGKDIQYF	1	0.00022779	C2			TRA:CALGYSGGGADGLTF TRB:CASSLGGLSSYNEQFF	1	0.0003861	C2			TRA:CAGRINNDMRF TRB:CASSINVNGYTF	1	0.000289436	C1
								TRA:CAPVNARLMF TRB:CSAPLSSYEQYF	1	0.00022779	C2			TRA:CALGTNAGKSTF TRB:CSAYTGIYEQYF	1	0.0003861	C2			TRA:CAGRNYGQNFVF TRB:CASKSLAGGPYTGELFF	1	0.000289436	C2
								TRA:CAPSGLSGGSNYKLTF TRB:CASSLSAYGETQYF	1	0.00022779	C2			TRA:CAIGGTDSWGKLQF TRA:CVVSG TRB:CASSQERLPSGLKEYEQYF	1	0.0003861	C2			TRA:CAGRPGAQKLVF TRB:CASSRLGGDGETQYF	1	0.000289436	C2
								TRA:CAPSGGGADGLTF TRB:CASSPEGRITETQYF	1	0.00022779	C2			TRA:CAIHPSYNTDKLIF TRB:CASSQAVSYEQYF	1	0.0003861	C2			TRA:CAGRTGGFKTIF TRB:CASSKLTGGAWTGELFF	1	0.000289436	C2
								TRA:CAPRGNEKLTF TRB:CASSLDRLHEQYF	1	0.00022779	C2			TRA:CAISGGSYIPTF TRB:CASSLMGDTQYF	1	0.0003861	C2			TRA:CAGSGANSKLTF TRB:CASSFTLSYEQYF	1	0.000289436	C2
								TRA:CAPPTTYGGATNKLIF TRA:CAVMNQAGTALIF TRB:CASSPTGVYGYTF	1	0.00022779	C1			TRA:CALAEFYNNNDMRF TRB:CSAREDRWGEKLFF TRB:CSASDGYTGELFF	1	0.0003861	C1 + C2			TRA:CAGSSSNTGKLIF TRB:CASSLDLYEQYF	1	0.000289436	C2
								TRA:CAPPATGNQFYF TRA:CAVSYNTDKLIF TRB:CASSPLEAGGVTGANVLTF	1	0.00022779	C2			TRA:CALCTSGTYKYIF TRA:CAVEDRDGGATNKLIF TRB:CASSDRYEQYF TRB:CASSLGQGSASPLHF	1	0.0003861	C1 + C2			TRA:CAGTATSGTYKYIF TRB:CASSRGLNQPQHF	1	0.000289436	C1
								TRA:CAPGGSYIPTF TRB:CASTSTGDNSPLHF	1	0.00022779	C1			TRA:CALDGGSQGNLIF TRB:CASSRLAYNEQFF	1	0.0003861	C2			TRA:CAGTPGNTPLVF TRB:CASSDRGGGYEQYF	1	0.000289436	C2
								TRA:CAPDSGGGADGLTF TRB:CASRRTFTDTQYF	1	0.00022779	C2			TRA:CALDISGSSGSARQLTF TRB:CATSDPGTGGIGYTF	1	0.0003861	C1			TRA:CIVVGTGTASKLTF TRB:CASSLHRNSGANVLTF	1	0.000289436	C2
								TRA:CAPSGSARQLTF TRB:CASSQDPGATDTQYF	1	0.00022779	C2			TRA:CALDNFNKFYF TRB:CASSLQGPNGPQYF	1	0.0003861	C2			TRA:CAVGITGTASKLTF TRA:CAVSDPLGNEKLTF TRB:CASSLEAQPTDTQYF	1	0.000289436	C2
								TRA:CALRSSARQLTF TRA:CAVEDRPYGQNFVF TRB:CSARAPLTSSTDTQYF	1	0.00022779	C2			TRA:CALDPYNTDKLIF TRB:CASSFQQRDWANTGELFF	1	0.0003861	C2			TRA:CSSGSRLTF TRB:CASKLQGINTEAFF	1	0.000289436	C1
								TRA:CALSDGSGNTGKLIF TRB:CATSDTNQPQHF	1	0.00022779	C1			TRA:CALDPYSSASKIIF TRB:CASSDGRAMDTQYF	1	0.0003861	C2			TRA:CSRGGATNKLIF TRB:CASSIGGSDHYTF	1	0.000289436	C1
								TRA:CALSDSGGSNYKLTF TRB:CASSAVAGLTEAFF	1	0.00022779	C1			TRA:CALDRNHARLMF TRB:CASSLDTGVSYEQYF TRB:CASSWGAFVGSYNEQFF	1	0.0003861	C2			TRA:CLVVPLNAGNMLTF TRB:CASSLGAQGARETQYF	1	0.000289436	C2
								TRA:CALSDTGGYNKLIF TRB:CASSPPRGGAYNEQFF	1	0.00022779	C2			TRA:CALRDDKIIF TRB:CSVEFPGGSQAFF	1	0.0003861	C1			TRA:CLVVEGVTGGGNKLTF TRB:CASSLLSYQPQHF	1	0.000289436	C1
								TRA:CALSDTSSNTDKLIF TRB:CASSLARFRGGSYEQYF	1	0.00022779	C2			TRA:CALDSGGYQKVTF TRA:CAVNAKTSGYSTLTF TRB:CASSFRRGNYEQYF	1	0.0003861	C2			TRA:CLVGVVTGTASKLTF TRB:CASSRLAGMYNEQFF	1	0.000289436	C2
								TRA:CALWGGSQGNLIF TRB:CASSEVVGQPQHF	1	0.00022779	C1			TRA:CALPRPPHAGGTSYGKLTF TRA:CALSDRFGTDKLIF TRB:CAWQRSTSSSTDTQYF	1	0.0003861	C2			TRA:CLVGPTSMDSSYKLIF TRB:CSARDSGSEYEQYF	1	0.000289436	C2
								TRA:CALYSSASKIIF TRA:CAVRDGDYKLSF TRB:CATSRVLAGEEQFF	1	0.00022779	C2			TRA:CALNGRGQNFVF TRA:CIALRSNDYKLSF TRB:CSARRLAGVPNEQFF	1	0.0003861	C2			TRA:CAGWSRGTSGSRLTF TRB:CASSLVGQPQHF	1	0.000289436	C1
								TRA:CAMGTNFGNEKLTF TRB:CATSRGLKDRGREKLFF	1	0.00022779	C1			TRA:CATFFSGGYNKLIF TRB:CASGPSRLGRDSEQYF	1	0.0003861	C2			TRA:CAGAGGTSYGKLTF TRB:CSAPGREGYTF	1	0.000289436	C1
								TRA:CAMSDSGGSNYKLTF TRB:CASSPRQGSYEQYF	1	0.00022779	C2			TRA:CATFYNQGGKLIF TRB:CASSARIQETQYF	1	0.0003861	C2			TRA:CAIAGFQKLVF TRB:CASSLTPVGAVGEKLFF	1	0.000289436	C1
								TRA:CAMRGTGRRALTF TRB:CASSSQSGRAEVTEAFF	1	0.00022779	C1			TRA:CATGGKTGANNLFF TRB:CASSDSVSGNYGYTF	1	0.0003861	C1			TRA:CAILWVDYGQNFVF TRA:CAVRGPGGNSGYALNF TRB:CASSSYGLAAYEQYF	1	0.000289436	C2
								TRA:CALRGGLTGGGNKLTF TRB:CASSSGTGKREQYF	1	0.00022779	C2			TRA:CATPGGNKLVF TRB:CASSLGGQLAKNIQYF	1	0.0003861	C2			TRA:CAIRGSQGNLIF TRB:CASSIGGGPWDTEAFF	1	0.000289436	C1
								TRA:CAMRGYASGGSYIPTF TRB:CASSSSGSSYNEQFF	1	0.00022779	C2			TRA:CATVLSSNTGKLIF TRB:CASSPPWGPNLNGYTF	1	0.0003861	C1			TRA:CVPKAGYSTLTF TRB:CATSEGTGYNEQFF	1	0.000289436	C2
								TRA:CALRGAQKLVF TRB:CASSPGFTDNYGYTF	1	0.00022779	C1			TRA:CATVRTGANSKLTF TRB:CSASDGYTGELFF TRB:CSDRPGGVWSYNEQFF	1	0.0003861	C2			TRA:CAASATGAGSYQLTF TRB:CSARDPPGSNNQPQHF	1	0.000289436	C1
								TRA:CALRDNNNDMRF TRB:CASSLRTEQFF	1	0.00022779	C2			TRA:CAVALNSDGQKLLF TRB:CASSHADKINEQFF	1	0.0003861	C2			TRA:CAASGSSDSWGKFQF TRA:CAVSDPGPPSGGSYIPTF TRB:CASSARQGGGEQYF	1	0.000289436	C2
								TRA:CAMWYGFQKLVF TRB:CSARDREEQFF	1	0.00022779	C2			TRA:CAVAPVRTSGTYKYIF TRB:CASSKERTGFEQYF TRB:CASSWGAFVGSYNEQFF	1	0.0003861	C2			TRA:CAASRGSYIPTF TRB:CSARTGNTEAFF	1	0.000289436	C1
								TRA:CALNTGGFKTIF TRB:CSARDLNRGDTEAFF	1	0.00022779	C1			TRA:CAVAPYSGGGADGLTF TRB:CASILGAAPNEQFF	1	0.0003861	C2			TRA:CALSGYGNKLVF TRA:CAVTPNTGFQKLVF TRB:CASSPLPGLYTGELFF	1	0.000289436	C2
								TRA:CAMVRGGGSYIPTF TRB:CASSLGLAGGTDTQYF	1	0.00022779	C2			TRA:CALVIGGFKTIF TRB:CASLQSYEQYF TRB:CASSENPFADTQYF	1	0.0003861	C2			TRA:CALSKTNFGNEKLTF TRB:CSARKTSGRSNEQFF	1	0.000289436	C2
								TRA:CALSGTSYGKLTF TRB:CASRKGLAAAYNEQFF	1	0.00022779	C2			TRA:CALVIGGFKTIF TRB:CASLQSYEQYF TRB:CASSDRLTGTDTQYF	1	0.0003861	C2			TRA:CALSDRFISGSRLTF TRB:CASSTPGTGNSGNTIYF	1	0.000289436	C1
								TRA:CALSHGSGNQGGKLIF TRB:CSANRGGRAEAFF	1	0.00022779	C1			TRA:CALVAFQKLVF TRB:CASSLGPGTGDPSNQPQHF	1	0.0003861	C1			TRA:CALSDLPRAF TRB:CASSPGTYITDTQYF	1	0.000289436	C2
								TRA:CALSKAAGNKLTF TRA:CAVKEGGNNRLAF TRB:CSAHLGTGYGGYTF	1	0.00022779	C1			TRA:CALLYSGAGSYQLTF TRB:CSARAFTGIANTGELFF	1	0.0003861	C2			TRA:CAPSGGADGLTF TRB:CASSPTSGGDYEQYF	1	0.000289436	C2
								TRA:CALSLGAGTSYGKLTF TRB:CSASVEQGALHF	1	0.00022779	C1			TRA:CALKAPRNNDMRF TRA:CALSVGYSSASKIIF TRB:CASSFQQRDWANTGELFF TRB:CASSLRLQTGVNTGELFF	1	0.0003861	C2			TRA:CALGLSASNTGKLIF TRB:CATSDPPPLGTGELFF	1	0.000289436	C2
								TRA:CALSLIQGAQKLVF TRB:CSARRGNQETQYF	1	0.00022779	C2			TRA:CALKAPRNNDMRF TRB:CASSPWTSGRGMYNEQFF	1	0.0003861	C2			TRA:CALGNNNDMRF TRB:CASSLGQGGEQFF	1	0.000289436	C2
								TRA:CAAFTGGGNKLTF TRB:CAISESRAGKRDNSPLHF	1	0.00022779	C1			TRA:CALKAPRNNDMRF TRB:CASSQELTDTQYF	1	0.0003861	C2			TRA:CALGSYPDGQKLLF TRB:CASSLTSGTTDTQYF	1	0.000289436	C2
								TRA:CALSPGGYQKVTF TRB:CSVDTSVTGELFF	1	0.00022779	C2			TRA:CALKAPRNNDMRF TRB:CASSYSRTGTADTQYF	1	0.0003861	C2			TRA:CALGWGTSGTYKYIF TRB:CASSLLLSDYEQYF	1	0.000289436	C2
								TRA:CALSSRDGASKIIF TRA:CAVETNAGKSTF TRB:CASSPTGQPNTEAFF	1	0.00022779	C1			TRA:CALKGGAGGTSYGKLTF TRB:CASSSSGRDTGELFF	1	0.0003861	C2			TRA:CALINTNAGKSTF TRB:CASSPSGTTNTGELFF	1	0.000289436	C2
								TRA:CALSSVTGNQFYF TRA:CALTGTASKLTF TRB:CASSLVRSSGEETQYF	1	0.00022779	C2			TRA:CALKGLNTDKLIF TRB:CASRNRGLNTEAFF TRB:CASSPPDRTDTQYF	1	0.0003861	C1 + C2			TRA:CALISVATGNQFYF TRB:CATTGGTYNEQFF	1	0.000289436	C2
								TRA:CALTASGGYNKLIF TRB:CASSGRALEAFF	1	0.00022779	C1			TRA:CALKPGNLIKAAGNKLTF TRB:CASSLNSNQPQHF	1	0.0003861	C1			TRA:CALIYSGGYQKVTF TRB:CASSLVGSSYEQYF	1	0.000289436	C2
								TRA:CALTGGSYIPTF TRB:CASSDIKGRSSEQFF	1	0.00022779	C2			TRA:CALKVGSQGNLIF TRB:CASSINSNQPQHF	1	0.0003861	C1			TRA:CALLGIQGAQKLVF TRB:CASSQDKFGANYGYTF	1	0.000289436	C1
								TRA:CALTMKTSYDKVIF TRB:CASSLQGARTDTQYF	1	0.00022779	C2			TRA:CALRPPNAGNMLTF TRB:CASSKYRGAGTDTQYF	1	0.0003861	C2			TRA:CALLPRGGQKLLF TRA:CVVSALNYGGSQGNLIF TRB:CASGFGGTGDTFSGELFF TRB:CASSPTGASTDTQYF	1	0.000289436	C2
								TRA:CALTNTNAGKSTF TRA:CAMREWRDSNYQLIW TRB:CAISELRGQVSYEQYF	1	0.00022779	C2			TRA:CATDRREKLVF TRB:CASRWSLLYEQYF TRB:CASSPLADGPYEQYF	1	0.0003861	C2			TRA:CALLYNTDKLIF TRB:CASSPGTGGGTGELFF	1	0.000289436	C2
								TRA:CALTPNSGGYQKVTF TRB:CASSRGQGADTGELFF	1	0.00022779	C2			TRA:CALEGNTPLVF TRA:CAVRDIEYDKIIF TRB:CASSLDQRHYEQYF TRB:CASSPTRTGAPFVYGYTF	1	0.0003861	C1 + C2			TRA:CALSDGSVGTSYDKVIF TRB:CASSEGRGQGTIYF	1	0.000289436	C1
								TRA:CALTPSYNQGGKLIF TRB:CASSLGLAAHNEQFF	1	0.00022779	C2			TRA:CALGPNYGQNFVF TRB:CASSLVAYNEQFF	1	0.0003861	C2			TRA:CALMRSNYKLTF TRB:CASSYGGGYGYTF	1	0.000289436	C1
								TRA:CALVGDSNYQLIW TRB:CSAPGRGLNTEAFF	1	0.00022779	C1			TRA:CALSEPYGNNRLAF TRB:CSAQDTELVETQYF TRB:CSARATMRQGHYGYTF	1	0.0003861	C1 + C2			TRA:CALNRNNAGNMLTF TRB:CASSFFGGRAYEQYF	1	0.000289436	C2
								TRA:CALVGTNAGKSTF TRB:CASSLRGSESEQYF	1	0.00022779	C2			TRA:CALSENTGNQFYF TRB:CATSDPDRVEQYF	1	0.0003861	C2			TRA:CALNSGGSNYKLTF TRB:CASSDVRGRTDTQYF	1	0.000289436	C2
								TRA:CALVRQGAQKLVF TRA:CATDSVASGGSNYKLTF TRB:CSAQLWGEKLFF	1	0.00022779	C1			TRA:CALSEGSGYALNF TRB:CASSFSAGTSNTGELFF TRB:CASSLYNPGNTEAFF	1	0.0003861	C1 + C2			TRA:CALPETSGSRLTF TRB:CSVARGSLPPEQYF	1	0.000289436	C2
								TRA:CALVRQGGKLIF TRB:CSAREQTDTQYF	1	0.00022779	C2			TRA:CALSAFTGGGNKLTF TRB:CASSTGQANTEAFF	1	0.0003861	C1			TRA:CALPLRSGYSTLTF TRB:CASSLDRGTGELFF	1	0.000289436	C2
								TRA:CALSGGGNTGKLIF TRB:CASSSGPNSPLHF	1	0.00022779	C1			TRA:CALSAHKLSF TRB:CASSGLTTYEQYF	1	0.0003861	C2			TRA:CALRALYSGGYQKVTF TRB:CASRRGLETQYF	1	0.000289436	C2
								TRA:CALSGDGNNRLAF TRB:CASSQDRVPAGTQYF	1	0.00022779	C2			TRA:CALSDEGAGDMRF TRB:CSARDRSGRSSYNEQFF	1	0.0003861	C2			TRA:CALRIKAAGNKLTF TRB:CASSEQQETQYF	1	0.000289436	C2
								TRA:CALSERGFQKLVF TRB:CSATEIAGGLVEQYF	1	0.00022779	C2			TRA:CALSDGAGNNRKLIW TRB:CASSLAGNEQYF TRB:CASSWTGTLSGEQYF	1	0.0003861	C2			TRA:CALSGTGGFKTIF TRB:CSVETGTSGRYNEQFF	1	0.000289436	C2
								TRA:CALRRDDKIIF TRB:CSVAGGGTSGSLETQYF	1	0.00022779	C2			TRA:CALSDLVSRGGADGLTF TRB:CASSFGSEAPTEAFF	1	0.0003861	C1			TRA:CALRTLDYGGSQGNLIF TRB:CASSQSHVGAPWYGYTF	1	0.000289436	C1
								TRA:CALPGYSSASKIIF TRB:CASRSRRGSYEQYF	1	0.00022779	C2			TRA:CALSDRGNKLVF TRB:CASSLGRGRVSYEQYF	1	0.0003861	C2			TRA:CALSGRSGFQKLVF TRB:CASSNRDLYNEQFF	1	0.000289436	C2
								TRA:CALREGYQKVTF TRA:CALSYGQNFVF TRB:CASSPPATNTGELFF	1	0.00022779	C2			TRA:CALSDTGRRALTF TRB:CSAPLAGGETQYF TRB:CSASLGSTAYNEQFF	1	0.0003861	C2			TRA:CALSGREKLTF TRA:CAVSELQGAQKLVF TRB:CASSSWGGLFF	1	0.000289436	C2
								TRA:CAMRSPNFGNEKLTF TRB:CASSEFGGRATFF	1	0.00022779	C1			TRA:CALSEAGSGGYNKLIF TRA:CAMRERNDYKLSF TRB:CASSLEGVPSSYEQYF	1	0.0003861	C2			TRA:CAVANTGKLIF TRB:CATSRGLGSADTQYF	1	0.000289436	C2
								TRA:CAFPSGGGADGLTF TRB:CASSPERQGETQYF	1	0.00022779	C2			TRA:CALSEAIGFGNVLHC TRB:CASSLAGNEQYF TRB:CASSLPSQTQYF	1	0.0003861	C2			TRA:CAREGGSQGNLIF TRB:CASSKEYRTGQPQHF	1	0.000289436	C1
								TRA:CAMSARGAQKLVF TRB:CASSPPGWNTEAFF	1	0.00022779	C1			TRA:CALSEAPDTGNQFYF TRA:CALSQNAGGTSYGKLTF TRB:CASSFQQRDWANTGELFF	1	0.0003861	C2			TRA:CAPSGGYQKVTF TRB:CASSYSRGGQPQHF	1	0.000289436	C1
								TRA:CAASRTSYGKLTF TRB:CSARDRDYEQYF	1	0.00022779	C2			TRA:CALSEAPDTGNQFYF TRA:CAMREGLDGTSYGKLTF TRB:CASSPSGPFYGYTF	1	0.0003861	C1			TRA:CALGGTSSGGYNKLIF TRA:CAVSRVVTGGGNKLTF TRB:CASSLEGNTGELFF	1	0.000289436	C2
								TRA:CAASRSNKLTF TRB:CSARRGINYGYTF	1	0.00022779	C1			TRA:CALSEARGGNQFYF TRB:CASSYGRAHYGYTF	1	0.0003861	C1			TRA:CALSETGANSKLTF TRB:CASSLLSYNEQFF	1	0.000289436	C2
								TRA:CAASKSTSYDKVIF TRB:CASSEAGSPLHF	1	0.00022779	C1			TRA:CALSEATSNTGKLIF TRA:CVVRATGRRALTF TRB:CASSQDWGGRGELFF TRB:CSASDGYTGELFF	1	0.0003861	C2			TRA:CALSDRIRGSNYKLTF TRB:CASRVAGGRVVEQYF	1	0.000289436	C2
								TRA:CAASRGGKLIF TRB:CSARDARDRADTQYF	1	0.00022779	C2			TRA:CALSEAYQGGKLIF TRB:CASSFAPGQVTEAFF	1	0.0003861	C1			TRA:CALSDRRGSYIPTF TRB:CSARGRLAATDTQYF	1	0.000289436	C2
								TRA:CAASRDYKLSF TRA:CVVSGANNRLAF TRB:CASSPRGGNTDTQYF	1	0.00022779	C2			TRA:CALSEDYNNNDMRF TRB:CASETSREQFF	1	0.0003861	C2			TRA:CALSDRRGSYIPTF TRB:CSVARGSLPPEQYF	1	0.000289436	C2
								TRA:CAASPNSYSGAGSYQLTF TRB:CASSQGGAGDEQFF	1	0.00022779	C2			TRA:CALSEGAAGNKLTF TRB:CSAGAGGRTAYNEQFF TRB:CSASLGSTAYNEQFF	1	0.0003861	C2			TRA:CALSDRRNNARLMF TRB:CASSRDHAGNEQFF	1	0.000289436	C2
								TRA:CAASPGGSNYKLTF TRB:CSAPDRGYGYTF	1	0.00022779	C1			TRA:CALSEGSGYALNF TRA:CALSQNAGGTSYGKLTF TRB:CASSFQQRDWANTGELFF	1	0.0003861	C2			TRA:CALSDSQAGTALIF TRB:CASTLGNRLSGELFF	1	0.000289436	C2
								TRA:CAASNRARLMF TRB:CASSSTPSSYEQYF	1	0.00022779	C2			TRA:CALSEGSGYALNF TRA:CAVRSGAGSYQLTF TRB:CASSFSAGTSNTGELFF TRB:CASSQELTDTQYF	1	0.0003861	C2			TRA:CALSDYYGGSQGNLIF TRA:CGIKGSYQLTF TRB:CASSEKTGAPTNEKLFF	1	0.000289436	C1
								TRA:CAMRGDYKLSF TRB:CASSWNNEQFF	1	0.00022779	C2			TRA:CALSEQGGSEKLVF TRB:CSVEDPPRTNIQYF	1	0.0003861	C2			TRA:CALSEAAGTASKLTF TRB:CASSQDGGPFYEQYF	1	0.000289436	C2
								TRA:CAASMRSNYQLIW TRB:CASSLGLGIGYEQYF	1	0.00022779	C2			TRA:CALGGFQKLVF TRB:CSAPDGAANYGYTF TRB:CSASDGYTGELFF	1	0.0003861	C1 + C2			TRA:CALSEGLYGQNFVF TRB:CSARGTGNNQPQHF	1	0.000289436	C1
								TRA:CAASMNTGFQKLVF TRB:CASALGDYVREQFF	1	0.00022779	C2			TRA:CALTSGSARQLTF TRB:CATSEHGSYNEQFF	1	0.0003861	C2			TRA:CALSELYGGSQGNLIF TRA:CIVRPGSGNTGKLIF TRB:CSAPDRVGQPQHF	1	0.000289436	C1
								TRA:CAMSEGGSYIPTF TRB:CASSEFEGQGSYEQYF	1	0.00022779	C2			TRA:CALTLTGNQFYF TRB:CASSLGAGGPYNEQFF	1	0.0003861	C2			TRA:CALSENNNARLMF TRB:CASSLEGSREKLFF TRB:CSVVFGAEAFF	1	0.000289436	C1
								TRA:CAASRFRGSTLGRLYF TRB:CASSAVTRGLGNTIYF	1	0.00022779	C1			TRA:CALRPGGYQKVTF TRB:CASSLGLAASYEQYF	1	0.0003861	C2			TRA:CALSENNNARLMF TRB:CASSLEGSREKLFF	1	0.000289436	C1
								TRA:CAASAQENFNKFYF TRB:CASSERQGRTDTQYF	1	0.00022779	C2			TRA:CALRSGGYQKVTF TRB:CASSTRTSGRAWADTQYF	1	0.0003861	C2			TRA:CALSETGGYNKLIF TRB:CASKGSGKETQYF	1	0.000289436	C2
								TRA:CAASAPDTGNQFYF TRB:CASSYSLGGEQYF	1	0.00022779	C2			TRA:CALTSLYGQNFVF TRB:CASSLEYRGLAVPYTQYF	1	0.0003861	C2			TRA:CALSDQGGATNKLIF TRB:CASSPDRSMNTEAFF	1	0.000289436	C1
								TRA:CAASANGATNKLIF TRB:CASSQSGGRYTEAFF	1	0.00022779	C1			TRA:CALSQNAGGTSYGKLTF TRB:CASSFQQRDWANTGELFF TRB:CASSLVAGGYEQYF	1	0.0003861	C2			TRA:CALSFSNTGNQFYF TRA:CAVKVDNAGNMLTF TRB:CASSIDAGSPLHF	1	0.000289436	C1
								TRA:CAMSFNQGGKLIF TRB:CSARKTGTNTEAFF	1	0.00022779	C1			TRA:CALSESRRSGGSYIPTF TRB:CATSESGGNQPQHF	1	0.0003861	C1			TRA:CALSGALGGGYNKLIF TRA:CAVSGFWGDYKLSF TRB:CASSYRPGPRGATNEKLFF TRB:CASTIYEQYF	1	0.000289436	C1 + C2
								TRA:CAAPDGGATNKLIF TRA:CAVEASMDSNYQLIW TRB:CASSFDGGNQPQHF	1	0.00022779	C1			TRA:CALSEVDPGGYQKVTF TRB:CASSPRGWRETQYF	1	0.0003861	C2			TRA:CALSGANAGGTSYGKLTF TRB:CASSRPGRRLYNEQFF	1	0.000289436	C2
								TRA:CAANQAGTALIF TRB:CASSEEANYGYTF	1	0.00022779	C1			TRA:CALSEVYSGGGADGLTF TRB:CASSYPLGRAQETQYF	1	0.0003861	C2			TRA:CALSGAQTGTASKLTF TRB:CASSFSGSRYEQYF	1	0.000289436	C2
								TRA:CAANGHAGGTSYGKLTF TRB:CASSYSEETQETQYF	1	0.00022779	C2			TRA:CALSEYGNKLVF TRB:CATSDRYWTSGKDTQYF	1	0.0003861	C2			TRA:CALSGNTGKLIF TRB:CASSMGIAGGAGELFF	1	0.000289436	C2
								TRA:CAMSGGGGFKTIF TRB:CASSRLFGDEQYF	1	0.00022779	C2			TRA:CALSGILTGGGNKLTF TRB:CASSLIRVGYTF	1	0.0003861	C1			TRA:CALSGRGKETSGSRLTF TRB:CASSLATTSGFANTGELFF	1	0.000289436	C2
								TRA:CAAMDSNYQLIW TRB:CASSYSSGGYNEQFF	1	0.00022779	C2			TRA:CALSGSGANSKLTF TRA:CAVKTSYDKVIF TRB:CASSLVPGAYEQYF TRB:CAWSVLGSSYEQYF	1	0.0003861	C2			TRA:CALSAIRGKLTF TRA:CATPLLSQGGSEKLVF TRB:CASQPPLRSSTDTQYF	1	0.000289436	C2
								TRA:CAALSGGYQKVTF TRB:CASSFGGGYQETQYF	1	0.00022779	C2			TRA:CALSGTYGQNFVF TRB:CASSEVSVYGYTF	1	0.0003861	C1			TRA:CALSASSGTYKYIF TRB:CASSLWTGGETQYF	1	0.000289436	C2
								TRA:CAAPIIGGTSYGKLTF TRB:CASSRDTGANVLTF	1	0.00022779	C2			TRA:CALSINAGNMLTF TRA:CAVGSYSGGGADGLTF TRB:CASSQELAGGLTYEQYF	1	0.0003861	C2			TRA:CALSDESGNTPLVF TRB:CSAKGGGVGPLHF	1	0.000289436	C1
								TRA:CAALFSGGYNKLIF TRB:CASSLEWLANLASYNEQFF	1	0.00022779	C2			TRA:CALSPQTPAYSGGGADGLTF TRB:CASSLSLHLLSYEQYF	1	0.0003861	C2			TRA:CAMREGPEGYSSASKIIF TRB:CSAGTNEQFF	1	0.000289436	C2
								TRA:CAAKDDDYKLSF TRB:CASSYGGSSYNEQFF	1	0.00022779	C2			TRA:CALSRAGSYQLTF TRB:CASNTGPGELFF	1	0.0003861	C2			TRA:CAMREDNYGQNFVF TRA:CAVRNQAGTALIF TRB:CASSARDSSYEQYF	1	0.000289436	C2
								TRA:CAAKATTSGSRLTF TRB:CASSLWGLAIQETQYF	1	0.00022779	C2			TRA:CALRSYNTDKLIF TRB:CASSPRGVWATISYEQYF	1	0.0003861	C2			TRA:CAMREANPRPLWVDGGSNYKLTF TRB:CASSVGSSREHNEQFF	1	0.000289436	C2
								TRA:CAASRTTGGNEKLTF TRB:CASSEAGLAKNIQYF	1	0.00022779	C2			TRA:CALSRTGKLIF TRB:CATSDIRGGTDTQYF	1	0.0003861	C2			TRA:CALSPTSGAGSYQLTF TRA:CAVRVMDSSYKLIF TRB:CATSRAGDSGANVLTF	1	0.000289436	C2
								TRA:CAASSTGNQFYF TRB:CASSLLYPQGDQPQHF	1	0.00022779	C1			TRA:CALSTIDSWGKFQF TRA:CAVSERSGGSYIPTF TRB:CAISESPFSNTGELFF	1	0.0003861	C2			TRA:CALSRSNFGNEKLTF TRB:CASSVAREVLSNEQFF	1	0.000289436	C2
								TRA:CAASTTSGTYKYIF TRB:CSVDPWDSEGYTF	1	0.00022779	C1			TRA:CALTDRNNNARLMF TRB:CSASRLVVGNEQFF	1	0.0003861	C2			TRA:CALSRYNQGGKLIF TRB:CASRRRGQGSYEQYF	1	0.000289436	C2
								TRA:CAASVAGTASKLTF TRB:CAISDSQETQYF	1	0.00022779	C2			TRA:CALTGFQKLVF TRB:CASSEGVVYSGNTIYF	1	0.0003861	C1			TRA:CALSSGGYQKVTF TRB:CASRPERGTDTQYF	1	0.000289436	C2
								TRA:CAMSASGAGSYQLTF TRB:CASTGREFGYTF	1	0.00022779	C1			TRA:CALTGTGANNLFF TRB:CASSDSSGANVLTF TRB:CASSQRHGLAGDEQYF	1	0.0003861	C2			TRA:CALSSWADKSTF TRA:CAVNAATSYDKVIF TRB:CASSNFRYSDYGYTF	1	0.000289436	C1
								TRA:CAMSAVGAAGNKLTF TRB:CSAIPGQGLDTQYF	1	0.00022779	C2			TRA:CALTGTGANNLFF TRB:CASSQRHGLAGDEQYF	1	0.0003861	C2			TRA:CALSSWAGKSTF TRB:CASSLLLAGGRRSTDTQYF	1	0.000289436	C2
								TRA:CANTGRRALTF TRA:CAVTRSGGRQNFVF TRB:CASSQDSGLNIYNEQFF	1	0.00022779	C2			TRA:CALTNTGNQFYF TRB:CASSYGIDTGNTIYF	1	0.0003861	C1			TRA:CALSSYSGSARQLTF TRB:CASRPTDCNQPQHF TRB:CAWRADRDETGELFF	1	0.000289436	C1 + C2
								TRA:CALNTEGQNFVF TRB:CASSLAWKETQYF	1	0.00022779	C2			TRA:CAAAGPSGTYKYIF TRB:CASSFGQGGLGELFF	1	0.0003861	C2			TRA:CALSTNDMRF TRB:CASSQDISSPTSTDTQYF	1	0.000289436	C2
								TRA:CALNGDTGFQKLVF TRB:CASGDRASTDTQYF	1	0.00022779	C2			TRA:CATDGEYGNKLVF TRA:CVVRATGRRALTF TRB:CASSLVAGGYEQYF	1	0.0003861	C2			TRA:CALTEGNARLMF TRB:CASSEERDRVAFF	1	0.000289436	C1
								TRA:CALLNSGYALNF TRB:CASSQGTSGADTQYF	1	0.00022779	C2			TRA:CATDASLQGAQKLVF TRB:CAWSPGWYEQYF	1	0.0003861	C2			TRA:CALTTGGFKTIF TRA:CAVSDAGNTPLVF TRB:CAIRGDSPGPQHF	1	0.000289436	C1
								TRA:CAASIFGNEKLTF TRB:CASSLAGTSGNEQFF	1	0.00022779	C2			TRA:CAMRVIENAGGTSYGKLTF TRA:CAVSEPGGTSYGKLTF TRB:CASSQGRSTIYF	1	0.0003861	C1			TRA:CALTVYNQGGKLIF TRA:CAYRSAGLGARLMF TRB:CASSLAPAPGMDGYTF TRB:CSARDTRTSGRLKNEQFF	1	0.000289436	C1 + C2
								TRA:CAASIATGGYNKLIF TRA:CVVTPLWQAGTALIF TRB:CASSPDRNTDTQYF	1	0.00022779	C2			TRA:CAMSAGAGKSTF TRB:CASSTPPRGRNNEKLFF	1	0.0003861	C1			TRA:CALTVYNQGGKLIF TRB:CASSLAPAPGMDGYTF	1	0.000289436	C1
								TRA:CAASHNAGNMLTF TRB:CASSFRTDTQYF	1	0.00022779	C2			TRA:CAMSGDRLTGGGNKLTF TRB:CASSLETHRTNTGELFF TRB:CASSRGTDTEAFF	1	0.0003861	C1 + C2			TRA:CALYNFNKFYF TRB:CASSPHGGGLSYEQYF	1	0.000289436	C2
								TRA:CAASHDTGGYQKVTF TRB:CASSPRPVGTRTLGKNIQYF	1	0.00022779	C2			TRA:CAMSGGLTGGGNKLTF TRB:CAIRVAGGPYEQYF	1	0.0003861	C2			TRA:CALYNNARLMF TRB:CSAWDRSTLNEQFF	1	0.000289436	C2
								TRA:CAASGSTDKLIF TRB:CASSYGTHNTGELFF	1	0.00022779	C2			TRA:CAMSPTRYKLSF TRA:CATVRGTGRRALTF TRB:CASGGGRAGEQYF	1	0.0003861	C2			TRA:CALYYPDGQKLLF TRB:CATSRDSSGSNEQFF	1	0.000289436	C2
								TRA:CAASGRGSTLGRLYF TRB:CASSDPDRGFYEQYF	1	0.00022779	C2			TRA:CAMSVLGTASKLTF TRB:CASSLTSYEQFF	1	0.0003861	C2			TRA:CAMIIWYSSASKIIF TRB:CASKYLTGSGETQYF	1	0.000289436	C2
								TRA:CAASGRGSSASKIIF TRB:CASSVGPTGGYEQYF	1	0.00022779	C2			TRA:CAMTSANQAGTALIF TRA:CAPGAGSYQLTF TRB:CASSPSGPFYGYTF TRB:CASSRSGLAGSDTQYF	1	0.0003861	C1 + C2			TRA:CAMKSTGGFKTIF TRB:CASSLARQSEAFF	1	0.000289436	C1
								TRA:CAAIDKGSNYKLTF TRB:CASSVNRVDYGYTF	1	0.00022779	C1			TRA:CAMTSPGAQKLVF TRB:CATSDLRQGGGLLQETQYF	1	0.0003861	C2			TRA:CAMMPTTGGFKTIF TRA:CIDRGGADGLTF TRB:CASTSPIGGDETQYF	1	0.000289436	C2
								TRA:CAASGMNRDDKIIF TRB:CASSAYNNPSTDTQYF	1	0.00022779	C2			TRA:CAMRGAGNMLTF TRA:CAVVSGAGSYQLTF TRB:CASSPLSQDGDFGANVLTF	1	0.0003861	C2			TRA:CAMNGENTGGFKTIF TRB:CASSPRGNTEAFF	1	0.000289436	C1
								TRA:CAASGKKTQGGSEKLVF TRB:CASSIVSGGARTGELFF	1	0.00022779	C2			TRA:CAMTVGGSQGNLIF TRB:CASSSQGARNTIYF	1	0.0003861	C1			TRA:CAMNRDDKIIF TRB:CASSQDRGYNEQFF	1	0.000289436	C2
								TRA:CAASGAGGGADGLTF TRB:CASSEVRTSYGYTF	1	0.00022779	C1			TRA:CAMTYSGGGADGLTF TRB:CAWSVGGRNTEAFF	1	0.0003861	C1			TRA:CAPRDSGAGSYQLTF TRB:CASSKGTGANYNEQFF	1	0.000289436	C2
								TRA:CAASETGGGADGLTF TRB:CASSRPTGELFF	1	0.00022779	C2			TRA:CAPFNDMRF TRA:CAVGASGTYKYIF TRB:CASSSRTATYGYTF	1	0.0003861	C1			TRA:CAPPAGGSYIPTF TRA:CASSWNQAGTALIF TRB:CASSPVGRFEQYF	1	0.000289436	C2
								TRA:CAASEIQGAQKLVF TRB:CASRDRGGYSPLHF	1	0.00022779	C1			TRA:CAPGAGSYQLTF TRB:CASSRSGLAGSDTQYF	1	0.0003861	C2			TRA:CAPGGGGATNKLIF TRB:CASSPRGSYNSPLHF	1	0.000289436	C1
								TRA:CAASEHQGAQKLVF TRA:CAVSPNNAGNMLTF TRB:CASSPTRLAGDTQYF	1	0.00022779	C2			TRA:CAPHYTDKLIF TRB:CASSSASGRALYYNEQFF	1	0.0003861	C2			TRA:CAPEGTGRVNRKLTF TRA:CATGNVETSGSRLTF TRB:CASSQEPPRPNGRNIQYF	1	0.000289436	C2
								TRA:CAASEGNAGNMLTF TRA:CAASNPPYGNNRLAF TRB:CASSLQGGDGYTF	1	0.00022779	C1			TRA:CAPKGDSSGSARQLTF TRB:CASSSLGSYEQYF	1	0.0003861	C2			TRA:CALSNMSGGGADGLTF TRA:CAYRSAFNYGGSQGNLIF TRB:CASSLERGGNTEAFF	1	0.000289436	C1
								TRA:CAASDSGAGSYQLTF TRB:CASSPRTRKNIQYF	1	0.00022779	C2			TRA:CAPSGGGADGLTF TRB:CASSYSRGAGNTIYF	1	0.0003861	C1			TRA:CALSPKGSGNTPLVF TRB:CASSATGSGNTIYF	1	0.000289436	C1
								TRA:CAASDIEQLTF TRB:CASSLSSSGFQETQYF	1	0.00022779	C2			TRA:CAPTDASGGSYIPTF TRB:CASSAQSYTF	1	0.0003861	C1			TRA:CALSPLSGGYNKLIF TRB:CSARRGNTEAFF	1	0.000289436	C1
								TRA:CAASGGAGNMLTF TRB:CASSGGTGYNEQFF	1	0.00022779	C2			TRA:CARGDSWGKFQF TRB:CASSLGRNYEQYF	1	0.0003861	C2			TRA:CAMRVLGADGLTF TRB:CASSYGARETQYF	1	0.000289436	C2
								TRA:CAASATNAGKSTF TRA:CAGSNKLVF TRB:CASSFLAGADNEQFF	1	0.00022779	C2			TRA:CAMRGARTGGGNKLTF TRB:CASSPLSQDGDFGANVLTF TRB:CASSTYLAGGDTGELFF	1	0.0003861	C2			TRA:CAMREGPLETRQLTF TRB:CASSPSGAGGAEQFF	1	0.000289436	C2
								TRA:CAASISSRETSGSRLTF TRA:CAATPLSGTYKYIF TRB:CASTGGQGTNEKLFF	1	0.00022779	C1			TRA:CAMRGAGNMLTF TRA:CAVVSGAGSYQLTF TRB:CASSPLSQDGDFGANVLTF TRB:CASSPPRGPSSYNEQFF	1	0.0003861	C2			TRA:CAMREGTSNTGKLIF TRB:CASSLGGGISYEQYF	1	0.000289436	C2
								TRA:CAASLHSGGYQKVTF TRA:CALHFGNEKLTF TRB:CAITTDSGNTIYF TRB:CAWKRKSTDTQYF	1	0.00022779	C1 + C2			TRA:CAIDNAGGTSYGKLTF TRB:CASSLVGHTPYGYTF	1	0.0003861	C1			TRA:CAMREKNDMRF TRB:CASSIDPGVRDTQYF	1	0.000289436	C2
								TRA:CAASVSGNKLVF TRB:CASSQWGGLAQETQYF	1	0.00022779	C2			TRA:CAMRVIENAGGTSYGKLTF TRA:CAVSEPGGTSYGKLTF TRB:CASSQELTDTQYF TRB:CASSQGRSTIYF	1	0.0003861	C1			TRA:CAMREVFYNQGGKLIF TRB:CASSLFEREADTQYF	1	0.000289436	C2
								TRA:CAASIREAGTALIF TRB:CSARSGTSGSRFF	1	0.00022779	C2			TRA:CAMREDMDSNYQLIW TRB:CASSLGVAGVQETQYF	1	0.0003861	C2			TRA:CAMRFQGGKLIF TRB:CASSDQGRDYGYTF	1	0.000289436	C1
								TRA:CAFMNNARLMF TRB:CASSPRGQGRSSGANVLTF	1	0.00022779	C2			TRA:CAMRQTQGGSEKLVF TRB:CASAPYSGGPIYEQYF	1	0.0003861	C2			TRA:CAMRGYMDSNYQLIW TRB:CASSQDIRISYNEQFF	1	0.000289436	C2
								TRA:CIVENRDDKIIF TRB:CASSPPGLLSYEQYF	1	0.00022779	C2			TRA:CAIDNAGGTSYGKLTF TRB:CASSLVGHTPYGYTF TRB:CASSQELTDTQYF	1	0.0003861	C1			TRA:CAMRNLFPGGTSYGKLTF TRB:CSAQQGLALSETQYF	1	0.000289436	C2
								TRA:CAFMKNNARLMF TRB:CASTSNRGYRETQYF	1	0.00022779	C2			TRA:CAASTTTSGTYKYIF TRB:CASSDLRPKKVEQFF	1	0.0003861	C2			TRA:CAVALSGGYQKVTF TRB:CASSGGAGRETQYF	1	0.000289436	C2
								TRA:CATSQIGGTSYGKLTF TRB:CAWSVSAQETQYF	1	0.00022779	C2			TRA:CAASTSGGYQKVTF TRB:CAWQEGVNTGELFF	1	0.0003861	C2			TRA:CAMRNTGGFKTIF TRB:CSAEDPRRHNEQFF	1	0.000289436	C2
								TRA:CATSRSDGQKLLF TRB:CASSLGGLAALREQFF	1	0.00022779	C2			TRA:CAASTSGGYQKVTF TRB:CASSSLEGTQYF TRB:CASSYRELAGGPNEQFF	1	0.0003861	C2			TRA:CAMRRGNARLMF TRB:CASSKGTLYEQYF	1	0.000289436	C2
								TRA:CATVAYGNKLVF TRB:CASSEGQGGPEQYF	1	0.00022779	C2			TRA:CAASMKGSSNTGKLIF TRB:CASSASDLGTEQYF TRB:CASSPLADGPYEQYF	1	0.0003861	C2			TRA:CAMRSSGDKLTF TRB:CASSIGRGTGNYGYTF	1	0.000289436	C1
								TRA:CAVADRDDKIIF TRA:CAVRYGGATNKLIF TRB:CSAPRFSGRDSYNEQFF	1	0.00022779	C2			TRA:CAASNNFNKFYF TRB:CATSGTGGRSPLHF	1	0.0003861	C1			TRA:CAMRVLGSARQLTF TRB:CASSLSGSTDTQYF	1	0.000289436	C2
								TRA:CAVADSGSARQLTF TRB:CASSQDAGLTNTGELFF	1	0.00022779	C2			TRA:CAASNNNNDMRF TRB:CASSLGLAGHEQYF	1	0.0003861	C2			TRA:CALSPSTGANNLFF TRB:CASSYDGTGFSPLHF	1	0.000289436	C1
								TRA:CAVAGYSGGSNYKLTF TRB:CATSDPGRGSETQYF	1	0.00022779	C2			TRA:CAASNSNAGNMLTF TRB:CASSRRVAGVNEQFF	1	0.0003861	C2			TRA:CAMSAGLDNYGQNFVF TRB:CASSVGGDRGETQYF	1	0.000289436	C2
								TRA:CAVATTSGTYKYIF TRB:CASSHRGGGYNEQFF	1	0.00022779	C2			TRA:CAASRQGAQKLVF TRB:CASSQEAGRAHNEQFF	1	0.0003861	C2			TRA:CAMSAGNFNKFYF TRB:CSASLAGADEQFF	1	0.000289436	C2
								TRA:CATDARGAQKLVF TRA:CAVIAGNQFYF TRB:CASSFLAGYNEQFF	1	0.00022779	C2			TRA:CAASTEYYGGSQGNLIF TRB:CASSRPGAPYNEQFF TRB:CASSSLGSYEQYF	1	0.0003861	C2			TRA:CAMSAIGGANSKLTF TRB:CASRTQAFTDTQYF	1	0.000289436	C2
								TRA:CATDAGTSYGKLTF TRB:CSARVRLAGPYNEQFF	1	0.00022779	C2			TRA:CAASTSGGATNKLIF TRB:CASRAGGYNEQFF TRB:CASSPLADGPYEQYF	1	0.0003861	C2			TRA:CAMSATGGFKTIF TRB:CASSHALTGTGGVYEQYF	1	0.000289436	C2
								TRA:CATAVNNNARLMF TRB:CASKSTSGMQYF	1	0.00022779	C2			TRA:CAASTSGGYQKVTF TRA:CAASYPNQGGKLIF TRB:CASSWTGQNTEAFF	1	0.0003861	C1			TRA:CAMSDPYSGGYQKVTF TRB:CASTSGGFSGANVLTF	1	0.000289436	C2
								TRA:CATASRLSGNTPLVF TRB:CASSPGDGAKNIQYF	1	0.00022779	C2			TRA:CAASTSGGYQKVTF TRA:CAAYRSGAGSYQLTF TRB:CASSQLGLHRAGANVLTF	1	0.0003861	C2			TRA:CAMSRKNNNAGNMLTF TRA:CVVNKGDYKLSF TRB:CASSEALLYATGRMNTEAFF TRB:CASSRTGLSTEAFF	1	0.000289436	C1
								TRA:CASPTGGGNKLTF TRB:CASSYYVGGEAEKLFF	1	0.00022779	C1			TRA:CAASTSGGYQKVTF TRA:CAGRGYSTLTF TRB:CASSLWSDANEQFF TRB:CASSYSRTGTADTQYF	1	0.0003861	C2			TRA:CAMSVRGGGTSYGKLTF TRB:CSARAKGNEQFF	1	0.000289436	C2
								TRA:CASQGGSEKLVF TRB:CAISGQGAASRYEQYF	1	0.00022779	C2			TRA:CAASTSGGYQKVTF TRA:CAMSAITGGTSYGKLTF TRB:CASSDEQGGTDTQYF	1	0.0003861	C2			TRA:CAMRQGGSEKLVF TRB:CASSARTSGRETQYF	1	0.000289436	C2
								TRA:CASQNTGRRALTF TRB:CASSIPTGGDTGELFF	1	0.00022779	C2			TRA:CAASTSGGYQKVTF TRA:CAVKRSGYSTLTF TRB:CASSLWSDANEQFF TRB:CASSRLAGGPGEQFF	1	0.0003861	C2			TRA:CAVALKAAGNKLTF TRB:CSVGLGLAIDTQYF	1	0.000289436	C2
								TRA:CASSGSARQLTF TRB:CSVLGQGNTEAFF	1	0.00022779	C1			TRA:CAASTSGGYQKVTF TRB:CASRPGTSGGQNTGELFF	1	0.0003861	C2			TRA:CATVSRLSGGYNKLIF TRB:CASSLGVPEGYTF	1	0.000289436	C1
								TRA:CATAAPYSGGYQKVTF TRA:CAYRRAMEYGNKLVF TRB:CASSLNVRGEQYF TRB:CASSLSGSEEETQYF	1	0.00022779	C2			TRA:CAASTSGGYQKVTF TRB:CASSLATNTGELFF TRB:CASSLWSDANEQFF	1	0.0003861	C2			TRA:CATVSGSARQLTF TRB:CASSQDISSPTSTDTQYF	1	0.000289436	C2
								TRA:CATANQAGTALIF TRB:CASSATASGRIYNEQFF	1	0.00022779	C2			TRA:CAASTSGGYQKVTF TRB:CASSLWSDANEQFF TRB:CASSQNPAQGPGLFF	1	0.0003861	C2			TRA:CAASGRNSGYALNF TRB:CASSEAPGDYGYTF	1	0.000289436	C1
								TRA:CATRSGNTGKLIF TRB:CASSLWTSGRIETQYF	1	0.00022779	C2			TRA:CLVATAGRALTF TRB:CASSVQGTATSTDTQYF	1	0.0003861	C2			TRA:CVVMTGDDMRF TRB:CASSDYADGNEQFF	1	0.000289436	C2
								TRA:CAVDKLIF TRB:CASSLDTSTDTQYF	1	0.00022779	C2			TRA:CAHRLCTGGADGLTF TRA:CISLYNQGGKLIF TRB:CASSPPRGPSSYNEQFF	1	0.0003861	C2			TRA:CAASGTYNQGGKLIF TRB:CASSFGGTEQYF	1	0.000289436	C2
								TRA:CATMDSNYQLIW TRB:CASSPNLDTQYF	1	0.00022779	C2			TRA:CAHRLCTGGADGLTF TRB:CASSPPRGPSSYNEQFF TRB:CASSTYLAGGDTGELFF	1	0.0003861	C2			TRA:CAASIATAGNKLTF TRB:CASSQTGTGYTF	1	0.000289436	C1
								TRA:CATLGAAGNKLTF TRB:CASNGGSQDTQYF	1	0.00022779	C2			TRA:CAMTSANQAGTALIF TRB:CASSRSGLAGSDTQYF	1	0.0003861	C2			TRA:CAASIDNNDYKLSF TRB:CASSRAFSETQYF	1	0.000289436	C2
								TRA:CAVSDSNAGNMLTF TRB:CAWSGDRMEGGYTF	1	0.00022779	C1			TRA:CALVPNSGYSTLTF TRB:CASSQGNTGELFF	1	0.0003861	C2			TRA:CAASIGGGGADGLTF TRB:CSARDLGHLNIQYF	1	0.000289436	C2
								TRA:CAVSDPNQAGTALIF TRB:CASSRLAGGSDTQYF	1	0.00022779	C2			TRA:CALVRAGKLIF TRB:CASSLVAGANTGELFF	1	0.0003861	C2			TRA:CAASIGQGAQKLVF TRB:CASSEAGYTGELFF	1	0.000289436	C2
								TRA:CAVREVRNTDKLIF TRB:CASSFHLAPAAKNIQYF	1	0.00022779	C2			TRA:CAMKRSFGNVLHC TRB:CASSLATNTGELFF	1	0.0003861	C2			TRA:CAASIGTGTASKLTF TRB:CASSLTTDTQYF	1	0.000289436	C2
								TRA:CAVSDPLGGGTSYGKLTF TRB:CASSYRLAGGNEQFF	1	0.00022779	C2			TRA:CAVEDRDGGATNKLIF TRB:CASGPAQGNTGELFF TRB:CASSLGQGSASPLHF	1	0.0003861	C1 + C2			TRA:CAASIGVRGNTGKLIF TRB:CATSRDRRGRASGQYF	1	0.000289436	C2
								TRA:CAVREVTGANNLFF TRB:CACLGQSYEQYF	1	0.00022779	C2			TRA:CASTFGNEKLTF TRB:CASSLLGSGRSETQYF	1	0.0003861	C2			TRA:CAASIHNTDKLIF TRB:CSARDDVAGAIL	1	0.000289436	C2
								TRA:CAVSDPIGSGGYQKVTF TRB:CASSAQLRRTDTQYF	1	0.00022779	C2			TRA:CAVEDRDGGATNKLIF TRB:CASGPAQGNTGELFF TRB:CASSPTSGRVSYNEQFF	1	0.0003861	C2			TRA:CAASINDMRF TRB:CASSLGRQSYEQYF	1	0.000289436	C2
								TRA:CAVSDNYGQNFVF TRB:CASSQVALGGNTEAFF	1	0.00022779	C1			TRA:CAVEDRDGGATNKLIF TRB:CASSLETHRTNTGELFF TRB:CASSLGQGSASPLHF	1	0.0003861	C1 + C2			TRA:CAASIPNTGNQFYF TRA:CAMIIQGAQKLVF TRB:CASGRPHAGGEKLFF TRB:CAWSDPTMSYGYTF	1	0.000289436	C1
								TRA:CAVSDNSGGSNYKLTF TRB:CASSYGQGPNQPQHF	1	0.00022779	C1			TRA:CAVEGTGNQFYF TRA:CAVGASNYGQNFVF TRB:CASSQEPNTGELFF	1	0.0003861	C2			TRA:CAASIRGSGAGSYQLTF TRB:CSARVGNSPLHF	1	0.000289436	C1
								TRA:CATAPFRAGKSTF TRB:CSARPRVRLDTGELFF	1	0.00022779	C2			TRA:CAVETGSARQLTF TRB:CASSSGGQGAYEQYF	1	0.0003861	C2			TRA:CAASISGGSYIPTF TRB:CASDRTGEGGYTF	1	0.000289436	C1
								TRA:CAVRFSGGYNKLIF TRB:CASSPRREQGTTGELFF	1	0.00022779	C2			TRA:CAVETQGGSQGNLIF TRB:CASSVGQSSYNEQFF	1	0.0003861	C2			TRA:CAASISGNTGKLIF TRB:CASSLWARPTKQYF	1	0.000289436	C2
								TRA:CAVLGFNKFYF TRB:CASRDTAGEQYF	1	0.00022779	C2			TRA:CAVETSGSRLTF TRB:CASSYPTDRGWNTEAFF	1	0.0003861	C1			TRA:CAASITAGGYNKLIF TRB:CAISETANYGYTF	1	0.000289436	C1
								TRA:CATLLLGGKLIF TRB:CASSTGSSYNEQFF	1	0.00022779	C2			TRA:CAVFGGNKLVF TRB:CASSATGGHGYTF	1	0.0003861	C1			TRA:CAASITGAGSYQLTF TRB:CASSKHRGVGTEAFF	1	0.000289436	C1
								TRA:CATDDDYKLSF TRB:CASSMGRGNTEAFF	1	0.00022779	C1			TRA:CAVFHSGGGADGLTF TRB:CASSDLGTHNSPLHF	1	0.0003861	C1			TRA:CAASKGFGNVLHC TRB:CASSLAGTGLRVQYF	1	0.000289436	C2
								TRA:CATDLGDSSYKLIF TRB:CASSQNSNQPQHF	1	0.00022779	C1			TRA:CAVFSDSGGYQKVTF TRB:CAWSRGRRNSPLHF	1	0.0003861	C1			TRA:CAASKGSNYQLIW TRB:CSAHLRGGNEQFF	1	0.000289436	C2
								TRA:CATDTYGNNRLAF TRB:CASSPDSLYGYTF	1	0.00022779	C1			TRA:CAVAVNDMRF TRA:CAVEGTGNQFYF TRB:CASSLSPGRANEKLFF	1	0.0003861	C1			TRA:CALDSYNDMRF TRB:CASTKSGKEETQYF	1	0.000289436	C2
								TRA:CATESGETSGSRLTF TRB:CASKWGQGAFYGYTF	1	0.00022779	C1			TRA:CAVATGANNLFF TRB:CASSLARPWTRDRSGANVLTF TRB:CASSRSGLAGSDTQYF	1	0.0003861	C2			TRA:CALGFYNQGGKLIF TRB:CASSSSGLGNEQFF	1	0.000289436	C2
								TRA:CATFRGGGSYIPTF TRB:CASRRGRDSSGNTIYF	1	0.00022779	C1			TRA:CAVARPGTYKYIF TRA:CAVSDRGETSGSRLTF TRB:CASSVVRQGGTEAFF	1	0.0003861	C1			TRA:CAVGGTSGTYKYIF TRB:CASSSSSYNEQFF	1	0.000289436	C2
								TRA:CATGLMDSNYQLIW TRB:CASRTGEYNEQFF	1	0.00022779	C2			TRA:CAVARGSEKLVF TRB:CASSSTTGPDF	1	0.0003861	C1			TRA:CARAGSYQLTF TRB:CAWMTSSNTEAFF	1	0.000289436	C1
								TRA:CAVHGNTGKLIF TRB:CASSDSGRGLSYEQYF TRB:CASSLSGQGRNEQFF	1	0.00022779	C2			TRA:CATAAPDTDKLIF TRA:CATENTGGFKTIF TRB:CASSQGGGPDTQYF	1	0.0003861	C2			TRA:CAASGGDSSYKLIF TRB:CASSPFAGANEQYF	1	0.000289436	C2
								TRA:CAVREGSRGSTLGRLYF TRB:CSARDGEGLRRETQYF	1	0.00022779	C2			TRA:CATAAVRSGGGADGLTF TRA:CATDAGEGFGNVLHC TRB:CASSLGFAGDIEQFF	1	0.0003861	C2			TRA:CAASGAGETSGSRLTF TRB:CARPGLAPDEQYF TRB:CASSLGPMRPQHF	1	0.000289436	C1 + C2
								TRA:CATAPISGGSNYKLTF TRB:CASSLGTTGNEQFF	1	0.00022779	C2			TRA:CATDAHDYKLSF TRB:CASSFSNTEAFF	1	0.0003861	C1			TRA:CAASDTQGGSEKLVF TRA:CAYRSPHPPNNAGNMLTF TRB:CASTYTRGETQYF	1	0.000289436	C2
								TRA:CAVDRDDKIIF TRB:CASSLTTSGFYEQYF	1	0.00022779	C2			TRA:CATDAKPYNTDKLIF TRA:CGGGSSNTGKLIF TRB:CATSRDPSGAETQYF	1	0.0003861	C2			TRA:CAASKGTGTASKLTF TRA:CAVQLDSGYALNF TRB:CASSQETAYTGYTF	1	0.000289436	C1
								TRA:CAVGDNNARLMF TRB:CASSLARGPLNEQFF	1	0.00022779	C2			TRA:CATDAKPYNTDKLIF TRB:CAWSTDRGGANVLTF	1	0.0003861	C2			TRA:CAASLSSYDKVIF TRB:CASSKPSGFEQFF	1	0.000289436	C2
								TRA:CAVEERGGATNKLIF TRB:CATSRVREASYEQYF	1	0.00022779	C2			TRA:CATDARDTGRRALTF TRB:CASIPSGRAGAYNEQFF	1	0.0003861	C2			TRA:CAASNAQGGKLIF TRB:CASSEVWAGETQYF	1	0.000289436	C2
								TRA:CAVEGGSNYKLTF TRB:CASSLVPSGTYSYNEQFF	1	0.00022779	C2			TRA:CAVEDPGGGNKLTF TRB:CATAIYKEINEQFF	1	0.0003861	C2			TRA:CAASPPVLFYGGATNKLIF TRB:CASSSGTGSTDTQYF	1	0.000289436	C2
								TRA:CAVEGLERQLTF TRA:CAVNSVGGYNKLIF TRB:CASSEGGTQETQYF	1	0.00022779	C2			TRA:CAVEDNYPGSSASKIIF TRA:CAVRDNFNKFYF TRB:CASSPDDFGRAEGNEQFF	1	0.0003861	C2			TRA:CAASPYTGANSKLTF TRB:CASSYTGNTEAFF	1	0.000289436	C1
								TRA:CAVEHF TRB:CASSVATYEQYF	1	0.00022779	C2			TRA:CAVEDKSTGRRALTF TRB:CASSYEFGELFF	1	0.0003861	C2			TRA:CAASQDDKIIF TRB:CASSFWEMNTEAFF	1	0.000289436	C1
								TRA:CAVETSGSRLTF TRB:CASSPAPGQVGDYEQYF	1	0.00022779	C2			TRA:CAVEDHSKYGGATNKLIF TRA:CAVSGRGGKLIF TRB:CASSFQQRDWANTGELFF TRB:CASSSPFGEQFF	1	0.0003861	C2			TRA:CAASQGNTPLVF TRB:CSARDPGLATDTQYF	1	0.000289436	C2
								TRA:CAVEYSGGYQKVTF TRB:CSAHHGTGSYEQYF	1	0.00022779	C2			TRA:CAMNDYKLSF TRB:CASSESGQNYEQYF	1	0.0003861	C2			TRA:CAASRARNAGNMLTF TRB:CASSEWGSYGYTF	1	0.000289436	C1
								TRA:CAVFFTSGTYKYIF TRB:CSAGDRVSYEQYF	1	0.00022779	C2			TRA:CAMREAFSSGSARQLTF TRA:CAMREYGNEKLTF TRB:CASSPRDSGGEKLFF TRB:CASSTYLAGGDTGELFF	1	0.0003861	C1 + C2			TRA:CAASREYGNKLVF TRA:CATDRYNQGGKLIF TRB:CASSRRDRGSDTQYF	1	0.000289436	C2
								TRA:CAVFGVGGGATNKLIF TRB:CASSEKVNQETQYF TRB:CASSSPPPRAFF	1	0.00022779	C1 + C2			TRA:CAMREAFSSGSARQLTF TRB:CASSFQQRDWANTGELFF TRB:CASSLVAGRETQYF	1	0.0003861	C2			TRA:CAASRGGQKLLF TRB:CASSSRESGLHNEQFF	1	0.000289436	C2
								TRA:CAVFSWGSARQLTF TRA:CAVRGYSGYSTLTF TRB:CASSLSGSDGETQYF	1	0.00022779	C2			TRA:CAMREANRDDKIIF TRB:CASSQWPANYGYTF	1	0.0003861	C1			TRA:CAASRKNSGNTPLVF TRB:CSARDSAYEQYF	1	0.000289436	C2
								TRA:CAVGAFEGNKLVF TRB:CASSASYEQYF	1	0.00022779	C2			TRA:CAMREARETSGSRLTF TRB:CASSLGKYQPQHF	1	0.0003861	C1			TRA:CAASDGAAGNKLTF TRB:CATSRVGTPYYEQYF	1	0.000289436	C2
								TRA:CAVGAGGGNKLTF TRB:CATSDRTSGIYNEQFF	1	0.00022779	C2			TRA:CAMREEVGNNARLMF TRB:CASSQDGTGDEKLFF	1	0.0003861	C1			TRA:CATAPSGTYKYIF TRA:CLVGDSHNAGNMLTF TRB:CASSGRQELDAGNEQFF	1	0.000289436	C2
								TRA:CAVGAKEYGNKLVF TRB:CASSLRETTGELFF	1	0.00022779	C2			TRA:CAMREGGSSASKIIF TRB:CASSFYVGVEETQYF	1	0.0003861	C2			TRA:CAASRSNYQLIW TRB:CASSQDRDRGRVNYGYTF	1	0.000289436	C1
								TRA:CAVGALTGGGNKLTF TRB:CASSRTDRGYGYTF	1	0.00022779	C1			TRA:CAMREGLDGTSYGKLTF TRA:CAMRGARTGGGNKLTF TRB:CASGGGRAGEQYF	1	0.0003861	C2			TRA:CAASSSGGSNYKLTF TRB:CASSLARGGDEQFF	1	0.000289436	C2
								TRA:CAVGAVSGGYNKLIF TRB:CASSSGPSGRLAKNIQYF	1	0.00022779	C2			TRA:CAMREGLGGNQFYF TRA:CAMRGARTGGGNKLTF TRB:CASSLRLAGGSYNEQFF	1	0.0003861	C2			TRA:CAASTFSGGGADGLTF TRB:CATSGTKFNYGYTF	1	0.000289436	C1
								TRA:CAVGDEGSTLGRLYF TRB:CASSSDSLSNQPQHF	1	0.00022779	C1			TRA:CAMRELAFGNEKLTF TRB:CAWSPGLSSYEQYF	1	0.0003861	C2			TRA:CAASTLSGSARQLTF TRB:CSARDLIGGSSVYEQYF	1	0.000289436	C2
								TRA:CAVGDNAGKSTF TRB:CASSLGTGGNTQYF	1	0.00022779	C2			TRA:CAENPNRYSGGGADGLTF TRB:CASRQDGLLNTEAFF TRB:CASSPTSGRVSYNEQFF	1	0.0003861	C1 + C2			TRA:CAASTPNTGNQFYF TRB:CASSLGDTEAFF	1	0.000289436	C1
								TRA:CAVGEAAGNKLTF TRB:CAWAPLGSHSYEQYF	1	0.00022779	C2			TRA:CAMRESVRYAGNMLTF TRA:CAMRGARTGGGNKLTF TRB:CASSLAGNEQYF TRB:CASSLWSDANEQFF	1	0.0003861	C2			TRA:CAATDSNYQLIW TRB:CATSDPSRANYGYTF	1	0.000289436	C1
								TRA:CAVGFILTGGGNKLTF TRB:CASSQVIAQETQYF	1	0.00022779	C2			TRA:CAMRESVRYAGNMLTF TRA:CAMRGARTGGGNKLTF TRB:CASSLAGNEQYF	1	0.0003861	C2			TRA:CAATDSWGKFQF TRB:CSARRGTNYGYTF	1	0.000289436	C1
								TRA:CAVGGGTASKLTF TRB:CASRAVGDQETQYF	1	0.00022779	C2			TRA:CAMRESVRYAGNMLTF TRA:CAMRGARTGGGNKLTF TRB:CASSTYLAGGDTGELFF	1	0.0003861	C2			TRA:CAATGGSYIPTF TRB:CASSPLGQGPETQYF	1	0.000289436	C2
								TRA:CAVKRSGAGSYQLTF TRB:CAWSVGENYGYTF	1	0.00022779	C1			TRA:CARLMEGSARQLTF TRB:CASSPNLRSYEQYF	1	0.0003861	C2			TRA:CAATSGANSKLTF TRB:CAISGSSGNTIYF	1	0.000289436	C1
								TRA:CAVLDNYGQNFVF TRB:CASSIDRSGRASYNEQFF	1	0.00022779	C2			TRA:CARPNQAGTALIF TRA:CAVEGTGNQFYF TRB:CASSLSPGRANEKLFF	1	0.0003861	C1			TRA:CAASLNSNYRLIW TRB:CASSKSGGYEQFF	1	0.000289436	C2
								TRA:CAVGTGGATNKLIF TRB:CSGKVGEGTDTQYF	1	0.00022779	C2			TRA:CARRTQGAQKLVF TRB:CASRQQGHEAFF	1	0.0003861	C1			TRA:CAASKMINAGKSTF TRA:CAATGAGSYQLTF TRB:CASSPSSGTGYGYTF	1	0.000289436	C1
								TRA:CAVGGSGNTGKLIF TRB:CASSPRQRSYNEQFF	1	0.00022779	C2			TRA:CAVEDPLYSSASKIIF TRB:CASSFIPTGDYGYTF TRB:CASSSGLGTGELFF	1	0.0003861	C1 + C2			TRA:CAASKGYAGNMLTF TRA:CVVNKNTGFQKLVF TRB:CASSQDRDEAFF TRB:CASSRWTEAKNIQYF	1	0.000289436	C1 + C2
								TRA:CAVGGTDKLIF TRB:CSARQGTGPGKNIQYF	1	0.00022779	C2			TRA:CAVDSGGGADGLTF TRB:CASSPPRGPSSYNEQFF TRB:CASSVGLEETQYF	1	0.0003861	C2			TRA:CAASRTDNFNKFYF TRB:CASSLVREQFF	1	0.000289436	C2
								TRA:CAVGKDNQGGKLIF TRB:CASSQEPTSLTQYF	1	0.00022779	C2			TRA:CAVDSGGSNYKLTF TRB:CASSLISVNTEAFF TRB:CASSLVGGSNQPQHF	1	0.0003861	C1			TRA:CAASATGFGNVLHC TRB:CASSFWGAGESEKLFF	1	0.000289436	C1
								TRA:CAVGLAYNTDKLIF TRB:CASSREGGSTDTQYF	1	0.00022779	C2			TRA:CAVEAMNYGGSQGNLIF TRA:CIVKSSGTYKYIF TRB:CASSLRQILNEQFF	1	0.0003861	C2			TRA:CARYGGSQGNLIF TRB:CASSLIRGDTQYF	1	0.000289436	C2
								TRA:CAVGPISSGSARQLTF TRB:CASRSFGASRNEQFF	1	0.00022779	C2			TRA:CAVEATDSWGKFQF TRB:CASSEARGHNMETQYF TRB:CASSGVSGRETQYF	1	0.0003861	C2			TRA:CASLINNNARLMF TRB:CASRRTGVTEAFF	1	0.000289436	C1
								TRA:CAVGPKFSDGQKLLF TRB:CASSLEREAYEQFF	1	0.00022779	C2			TRA:CAMRESVRYAGNMLTF TRA:CAMRGARTGGGNKLTF TRB:CASSLAGNEQYF TRB:CASSQELTDTQYF	1	0.0003861	C2			TRA:CAVGADGNNRLAF TRB:CASPGLADYNEQFF	1	0.000289436	C2
								TRA:CAVDFWGKFQF TRB:CASSESHGQGNIQYF	1	0.00022779	C2			TRA:CLRGGQGFSFIF TRB:CASSPRLAGVYNEQFF	1	0.0003861	C2			TRA:CAVGADYGQNFVF TRB:CAWGRVGYGYTF	1	0.000289436	C1
								TRA:CAVGPSSGTYKYIF TRB:CASSDRGDSAFF	1	0.00022779	C1			TRA:CIVRVAGNQFYF TRB:CSATGQLETQYF	1	0.0003861	C2			TRA:CAVGAGVGSARQLTF TRB:CASSLSGPTGELFF	1	0.000289436	C2
								TRA:CAVGVMDSGTYKYIF TRB:CSVDGPQGYNEQFF	1	0.00022779	C2			TRA:CLRGGQGFSFIF TRB:CASSENPFADTQYF TRB:CASSPRLAGVYNEQFF	1	0.0003861	C2			TRA:CAVGALNNNDMRF TRB:CASSSRAGAGGELFF	1	0.000289436	C2
								TRA:CAVDTGNQFYF TRB:CASSQGWIAGYTF	1	0.00022779	C1			TRB:CASSENPFADTQYF	2	0.000772201	C2			TRA:CAVGALSNAGNMLTF TRB:CASSRGRGPKKETQYF	1	0.000289436	C2
								TRA:CAVGVNNNAGNMLTF TRA:CAVSNTGFQKLVF TRB:CASSLAGNAGELFF	1	0.00022779	C2			TRA:CAASEGDGSEKLVF TRB:CASSLTLGYEQYF	2	0.000772201	C2			TRA:CAVGAWGTGTASKLTF TRB:CASRGQGRTGELFF	1	0.000289436	C2
								TRA:CAVHAAGRRALTF TRB:CASSLSHRGLAALNIQYF	1	0.00022779	C2			TRA:CAQPPYNTDKLIF TRB:CASSLEGWNEQFF	2	0.000772201	C2			TRA:CAVGDSGGGADGLTF TRB:CASSYHTGELFF	1	0.000289436	C2
								TRA:CAVSGLLGNEKLTF TRB:CASSEATGATTEAFF TRB:CASSQVKGQGNTEAFF	1	0.00022779	C1			TRA:CALSEGEDMRF TRB:CASSRTVWDEQFF	2	0.000772201	C2			TRA:CAVGFNARLMF TRB:CSAFTSGRAYEQYF	1	0.000289436	C2
								TRA:CAVHSGAGSYQLTF TRB:CASRPDGTYNEQFF	1	0.00022779	C2			TRA:CARSTGGSQGNLIF TRB:CASSKEAPLPSNIQYF	2	0.000772201	C2			TRA:CAVGGPNTDKLIF TRB:CASSQDRVGYTF	1	0.000289436	C1
								TRA:CAVIVANFGNEKLTF TRB:CASSDRLAGEETQYF	1	0.00022779	C2			TRA:CALGNNNDMRF TRB:CASSLGQGGQQYF TRB:CASSQGGAGGPTGELFF	2	0.000772201	C2			TRA:CAVGGSNAGNNRKLIW TRB:CASSPQSYEQYF	1	0.000289436	C2
								TRA:CAVKGAGNNRKLIW TRA:CVVSRDWWGGKLIF TRB:CSARETGLAVTDNEQFF	1	0.00022779	C2			TRA:CALGNNNDMRF TRB:CASSLGQGGQQYF	2	0.000772201	C2			TRA:CAVDIQAGTALIF TRB:CSALPLGLATDTQYF	1	0.000289436	C2
								TRA:CAVGSNARLMF TRB:CASRPSGSYTGELFF	1	0.00022779	C2			TRA:CALGPGPSNRDDKIIF TRA:CAVEGSQGNLIF TRB:CASSLARTGLNTGELFF	2	0.000772201	C2			TRA:CAVCAAGNKLTF TRB:CASTSKGSGANVLTF	1	0.000289436	C2
								TRA:CAVSGGAGNNRKLIW TRB:CASSSQGTGELFF	1	0.00022779	C2			TRA:CATAPSGTYKYIF TRB:CATGEGNEQFF	2	0.000772201	C2			TRA:CAVASMITGYSTLTF TRB:CASRQEPYNEQFF	1	0.000289436	C2
								TRA:CAVREAGGGNKLTF TRB:CASTTMVGDSSYNEQFF	1	0.00022779	C2			TRA:CAVNPGNQFYF TRB:CSADAADSAQETQYF	2	0.000772201	C2			TRA:CAVAPMDSGYALNF TRB:CASSDVASLESSYNEQFF	1	0.000289436	C2
								TRA:CAVRDRASNDYKLSF TRB:CSVARDRGTYEQYF	1	0.00022779	C2			TRA:CATDADNQAGTALIF TRB:CASSSALYQPQHF	2	0.000772201	C1			TRA:CAAAYQLIW TRB:CASSAGLALYEQYF	1	0.000289436	C2
								TRA:CAVNAPRGNSGAGSYQLTF TRB:CASSVEAGSYNEQFF	2	0.000455581	C2			TRA:CAVSGANSKLTF TRB:CASSLDTGVSYEQYF TRB:CATLDPRTSYNEQFF	2	0.000772201	C2			TRA:CATGNVETSGSRLTF TRB:CASSQEPPRPNGRNIQYF	1	0.000289436	C2
								TRA:CAAAGTASKLTF TRB:CASSFETESDTQYF	2	0.000455581	C2			TRA:CAVNVGNTGKLIF TRB:CSVGLGSSTDTQYF	2	0.000772201	C2			TRA:CATPRGDTGRRALTF TRB:CASSPRTDSYEQYF	1	0.000289436	C2
								TRA:CALHVNNDMRF TRB:CASSDADWPGANVLTF	2	0.000455581	C2			TRA:CAVRPLYSSASKIIF TRB:CASSLRTQETQYF	2	0.000772201	C2			TRA:CATRGGSNYKLTF TRB:CASSRDRPGTQYF	1	0.000289436	C2
								TRA:CALRRDAGNMLTF TRA:CALSGLLTGGGNKLTF TRB:CASSLLQGNQPQHF	2	0.000455581	C1			TRA:CAVSDRGTGFQKLVF TRB:CASSLEGVSGNTIYF	2	0.000772201	C1			TRA:CATSDNYGQNFVF TRB:CSAIGTSGRVHEQFF	1	0.000289436	C2
								TRA:CAVSEAGGYNKLIF TRB:CASSTHLAGAYEQYF	1	0.00022779	C2			TRA:CATDSNFGNEKLTF TRB:CASSQEATYSGANVLTF	2	0.000772201	C2			TRA:CATTKAAGNKLTF TRB:CASSLAQGEQYF	1	0.000289436	C2
								TRA:CAVNWSNYQLIW TRB:CASSERSLGEQYF	1	0.00022779	C2			TRB:CASSTYLAGGDTGELFF	2	0.000772201	C2			TRA:CATVHLNIIQGAQKLVF TRB:CASSYSTGFLDFSNQPQHF	1	0.000289436	C1
								TRA:CAVNYGGSQGNLIF TRB:CASSLGLGSNTEAFF	1	0.00022779	C1			TRA:CAVQRDAGGTSYGKLTF TRB:CASSDRLTGTDTQYF TRB:CSARVAGRPRGEQYF	2	0.000772201	C2			TRA:CATVPISGNTPLVF TRA:CAVRDPTGAGSYQLTF TRB:CASSIDRTIPQYF TRB:CASSTGTSGSYEQYF	1	0.000289436	C2
								TRA:CAVPPDGSGNTGKLIF TRB:CAISEHTDPHTEAFF	1	0.00022779	C1			TRA:CAVSGANSKLTF TRB:CATLDPRTSYNEQFF	2	0.000772201	C2			TRA:CATVQGAQKLVF TRB:CASRGPPDTGELFF	1	0.000289436	C2
								TRA:CAVPPSYNTDKLIF TRB:CAQQKEGNYGYTF	1	0.00022779	C1			TRA:CAVKPGTYKYIF TRB:CASTEQKSPYEQYF	2	0.000772201	C2			TRA:CAVFSGNTGKLIF TRB:CSASPQGAGELFF	1	0.000289436	C2
								TRA:CAVPQGGSEKLVF TRB:CASSLSSASSYNSPLHF	1	0.00022779	C1			TRB:CASSLAFGQGADTIYF	2	0.000772201	C1			TRA:CAVFGNEKLTF TRB:CASSLALLTGELFF	1	0.000289436	C2
								TRA:CAVPWARYSGGGADGLTF TRB:CASSVSSGRAQETQYF	1	0.00022779	C2			TRB:CASSLETHRTNTGELFF	2	0.000772201	C2			TRA:CAVERDNDMRF TRB:CASGRTSGYEQYF	1	0.000289436	C2
								TRA:CAVPYSSASKIIF TRB:CSARGSNEQFF	1	0.00022779	C2			TRA:CAVNQPNSGYALNF TRB:CASTLGTSGRYEQYF	2	0.000772201	C2			TRA:CAVEHSSNTGKLIF TRB:CSARPIKETQYF TRB:CSVDGDSYEQYF	1	0.000289436	C2
								TRA:CAVNTGANNLFF TRB:CSVPRTGRPEQFF	1	0.00022779	C2			TRB:CASSAQSYTF	2	0.000772201	C1			TRA:CASPNRDDKIIF TRA:CIVRVGGSQGNLIF TRB:CASSLARGTNEKLFF TRB:CASSLMVGDYYGYTF	1	0.000289436	C1
								TRA:CAVSDYGGSQGNLIF TRB:CASSFRQEAFF	1	0.00022779	C1			TRA:CAVGADSWGKFQF TRB:CASSWTGSNTGELFF	2	0.000772201	C2			TRA:CASPNRDDKIIF TRB:CASSLMVGDYYGYTF	1	0.000289436	C1
								TRA:CAVQSSGAGSYQLTF TRB:CASSYPPLGREQYF	1	0.00022779	C2			TRA:CVAPSGGYQKVTF TRB:CASSATRWGPNTEAFF TRB:CASSQELAGGLTYEQYF	2	0.000772201	C1 + C2			TRA:CASRDTSYDKVIF TRB:CATSRDMGLNIQYF	1	0.000289436	C2
								TRA:CAVQVWNRDDKIIF TRB:CASSPDRGNYGYTF	1	0.00022779	C1			TRA:CAGAMDSNYQLIW TRA:CAVRANNDMRF TRB:CASSEGGGSSEKLFF	2	0.000772201	C1			TRA:CASRSGGSNYKLTF TRB:CASSGKQVSSTDTQYF	1	0.000289436	C2
								TRA:CAVRANFGNEKLTF TRA:CVLLQGAQKLVF TRB:CASRDRSQHQETQYF	1	0.00022779	C2			TRA:CAFTGAGGTSYGKLTF TRB:CSASPFGGGTGANVLTF	2	0.000772201	C2			TRA:CASSSGGSYIPTF TRB:CASSLKGPGRYGYTF	1	0.000289436	C1
								TRA:CAVQAYGQNFVF TRB:CASSGELSSYNEQFF	2	0.000455581	C2			TRB:CSVDLTTQYF	2	0.000772201	C2			TRA:CASYNAGNNRKLIW TRA:CVVSAKAAGNKLTF TRB:CASSKPPGQNSGGELFF	1	0.000289436	C2
								TRA:CAGNQAGTALIF TRA:CAVRAPRDSGAGSYQLTF TRB:CASSLNRAHEQFF	2	0.000455581	C2			TRA:CVAPSGGYQKVTF TRB:CASSATRWGPNTEAFF	2	0.000772201	C1			TRA:CATALQTGANNLFF TRB:CASSSLRGGRGHEKLFF	1	0.000289436	C1
								TRA:CAVDSNSGYALNF TRB:CASRTANSPLHF	2	0.000455581	C1			TRA:CAFNAGNFGGSRLTF TRA:CAVRLTQGGSEKLVF TRB:CASSRGGEQFF	2	0.000772201	C2			TRA:CATAPNTGFQKLVF TRA:CVVNMILTGGGNKLTF TRB:CASSFEGQGRNEQFF	1	0.000289436	C2
								TRB:CASSGGPSGYEQYF	2	0.000455581	C2			TRB:CSASPQASGGYTF	2	0.000772201	C1			TRA:CATDAEGRTDKLIF TRB:CASRERQGVNEAFF	1	0.000289436	C1
								TRA:CATSYNQGGKLIF TRB:CSATRTGENTEAFF	10	0.0022779	C1			TRA:CAGRGYSTLTF TRB:CASSYSRTGTADTQYF	2	0.000772201	C2			TRA:CATDANDYKLSF TRB:CSARPHTGVSTEAFF	1	0.000289436	C1
								TRA:CVVGSNYQLIW TRB:CASSDSLDEKLFF	7	0.00159453	C1			TRB:CSVQGQGFAYEQYF	2	0.000772201	C2			TRA:CATDAYPGGYQKVTF TRB:CASSPRPGGQGGEQYF	1	0.000289436	C2
								TRA:CATDDDYKLSF TRB:CASSIGRGNTEAFF	5	0.00113895	C1			TRA:CAGRKQGSQGNLIF TRB:CASSLRLADTGELFF	2	0.000772201	C2			TRA:CASDRGSTLGRLYF TRB:CASSQPGLGDEQFF	1	0.000289436	C2
								TRA:CAVLNAGGTSYGKLTF TRB:CASSLQGLETQYF	4	0.000911162	C2			TRA:CAASIGGSNYKLTF TRB:CASSYGRGRASYEQYF	2	0.000772201	C2			TRA:CATDDGSYQLTF TRB:CSANDGGRNTDTQYF	1	0.000289436	C2
								TRA:CAGSNTGNQFYF TRB:CASIKAGGNTQYF	3	0.000683371	C2			TRA:CALSQNAGGTSYGKLTF TRB:CASSFQQRDWANTGELFF TRB:CASSLWSDANEQFF	2	0.000772201	C2			TRA:CATDVTGANSKLTF TRB:CASSKGDRVLTYEQYF	1	0.000289436	C2
								TRA:CAVNSGNTPLVF TRB:CASSGGPSGYEQYF	3	0.000683371	C2			TRA:CAAKSWGGGSNYKLTF TRB:CASSHADKINEQFF	2	0.000772201	C2			TRA:CAVESDRGSTLGRLYF TRB:CASSFLLAVSYEQYF	1	0.000289436	C2
								TRA:CAASSRKISNFGNEKLTF TRB:CASKPRTGPKNTEAFF	2	0.000455581	C1			TRB:CASSQGGLAGPPDYEQYF	2	0.000772201	C2			TRA:CAVDKKGNTPLVF TRB:CASSLEGKVDRFGETQYF	1	0.000289436	C2
								TRA:CGTVYHGNTGKLIF TRB:CATSTDRFETQYF	2	0.000455581	C2			TRA:CAVRDPLRTGGYNKLIF TRB:CASSISRELNQPQHF	2	0.000772201	C1			TRA:CAVDRMDSSYKLIF TRB:CASSLGYGESSYEQYF	1	0.000289436	C2
								TRA:CAVRDEGGATNKLIF TRB:CAISERQAVGAFF	1	0.00022779	C1			TRA:CAVMGYGNKLVF TRB:CASSLGGTMIDEQFF	2	0.000772201	C2			TRA:CAVDRNRGSTLGRLYF TRB:CASSPGGSTTYNSPLHF	1	0.000289436	C1
								TRA:CAASYADKLIF TRA:CAPNFNTGANSKLTF TRB:CASSLAGVSNEQFF	2	0.000455581	C2			TRA:CAVQRDAGGTSYGKLTF TRB:CSARVAGRPRGEQYF	2	0.000772201	C2			TRA:CAVDTNAGKSTF TRB:CASSPGNRGPLMRYTF	1	0.000289436	C1
								TRA:CAASAGNMLTF TRB:CASSWDRVETQYF	2	0.000455581	C2			TRA:CALSEGSGYALNF TRB:CASSFSAGTSNTGELFF	2	0.000772201	C2			TRA:CAVEDPLGSGYSTLTF TRB:CAISDSIGIPGELFF	1	0.000289436	C2
								TRA:CLVNQFYF TRB:CASSKEIGLAYEQYF	2	0.000455581	C2			TRA:CAVNTNAGKSTF TRB:CAAGGDMDEKLFF	2	0.000772201	C1			TRA:CAVEDRWTDKLIF TRB:CASSNSNSGANVLTF	1	0.000289436	C2
								TRA:CALVRRGNQFYF TRB:CASSIERGLSYEQYF	2	0.000455581	C2			TRA:CHPNTGTASKLTF TRA:CIVRPNSGGGADGLTF TRB:CASSFGTENFYGYTF	2	0.000772201	C1			TRA:CAVEDSKAAGNKLTF TRB:CASSPTPSGWYQETQYF	1	0.000289436	C2
								TRA:CAVAPPGTGGFKTIF TRB:CASSYSRGRAQETQYF	2	0.000455581	C2			TRB:CAISFGQTSSYNEQFF	2	0.000772201	C2			TRA:CAVEDYGGSGARLMF TRB:CASSPGGSGGSYNEQFF	1	0.000289436	C2
								TRA:CAVASWYNFNKFYF TRB:CASSLEQGERAGPTDTQYF	2	0.000455581	C2			TRA:CLVGGYNQGGKLIF TRB:CASGGGRAGEQYF TRB:CASSLMSEQYF	2	0.000772201	C2			TRA:CAVEEDTDKLIF TRB:CASSLIGQGEETQYF	1	0.000289436	C2
								TRA:CAVGTPGGATNKLIF TRB:CASSLGAGSSTDTQYF	2	0.000455581	C2			TRA:CAFFADGQKLLF TRB:CASSENPFADTQYF TRB:CASSPLADGPYEQYF	2	0.000772201	C2			TRA:CATDELTFGNEKLTF TRB:CASRRTSGGRNEQFF	1	0.000289436	C2
								TRA:CLVGDIGANDYKLSF TRB:CASRRSRGWSNQPQHF	2	0.000455581	C1			TRB:CASSLGQGSASPLHF	2	0.000772201	C1			TRA:CVVKPPDSNYQLIW TRB:CASKKGGKAEAFF	1	0.000289436	C1
								TRA:CATFTGNQFYF TRB:CASSILAGTYEQYF	2	0.000455581	C2			TRA:CAVSPFSGGYNKLIF TRB:CSAWDSYTDTQYF	1	0.0003861	C2			TRA:CGTEIPGGYQKVTF TRB:CASFGYGYTF	1	0.000289436	C1
								TRA:CATLLLGGKLIF TRA:CAVKVEYGNKLVF TRB:CASSTGSSYNEQFF	2	0.000455581	C2			TRA:CAVSPPDMRF TRB:CASSLAGLSSYNSPLHF	1	0.0003861	C1			TRA:CVVIRLLYGQNFVF TRB:CASRSGVLQPQHF	1	0.000289436	C1
								TRA:CAVRDSRQAGTALIF TRB:CASTKRDRDPGELFF	1	0.00022779	C2			TRA:CAVSDPPSDGQKLLF TRB:CASSQGLSQSGTQYF	1	0.0003861	C2			TRA:CAVNKAGGGADGLTF TRB:CASGVTWGSSGTEQFF	2	0.000578871	C2
								TRA:CAVRDFTGGGNKLTF TRB:CAWATGEGGGEQFF	1	0.00022779	C2			TRA:CAVSDDTGGFKTIF TRB:CASSPSSIVGTGSEQFF	1	0.0003861	C2			TRA:CAASPMNRDDKIIF TRB:CASGEFNEQFF	2	0.000578871	C2
								TRA:CAVSEGTGANNLFF TRB:CASSFSNQETQYF	1	0.00022779	C2			TRA:CAVRSMDSNYQLIW TRA:CAVSLEGTGFQKLVF TRB:CASSVRAGPSTDTQYF	1	0.0003861	C2			TRA:CAVNARGAGSYQLTF TRB:CASSDAGESSAEQYF	2	0.000578871	C2
								TRA:CAVRNSGYALNF TRB:CASSQGVNTEAFF	1	0.00022779	C1			TRA:CAVSSNTGKLIF TRB:CASGGGRAGEQYF TRB:CASGSGTGGIRELFF	1	0.0003861	C2			TRA:CAVELQMDSSYKLIF TRA:CAVRDRRSGNTPLVF TRB:CASSFPSGKPSGANVLTF	2	0.000578871	C2
								TRA:CAVRPGDALNF TRB:CASSAPGTGRNQPQHF	1	0.00022779	C1			TRA:CAVRTTSGTYKYIF TRB:CSARVYSRLSNQPQHF	1	0.0003861	C1			TRA:CAVNIDFGNEKLTF TRB:CASSPQRVGNQPQHF	2	0.000578871	C1
								TRA:CAVRPILTGGGNKLTF TRB:CASSQDGTSSYEQYF	1	0.00022779	C2			TRA:CAVQRDAGGTSYGKLTF TRB:CASSDRLTGTDTQYF	1	0.0003861	C2			TRB:CASSSKDRVFEAFF	2	0.000578871	C1
								TRA:CAVSAGTASKLTF TRB:CASSATGEETQYF	1	0.00022779	C2			TRA:CAVRPWAPLVF TRB:CASSRRGGDFKETQYF	1	0.0003861	C2			TRA:CAARATDSWGKFQF TRB:CASSLGLAGEYF	2	0.000578871	C2
								TRA:CAVRYNTDKLIF TRB:CASSHGSGNTIYF	1	0.00022779	C1			TRA:CAVSDQARLMF TRB:CASSRRTGNTEAFF	1	0.0003861	C1			TRB:CASTGGDYGYTF	2	0.000578871	C1
								TRA:CAVRVQGGSEKLVF TRB:CASRTLQGIGYTF	1	0.00022779	C1			TRA:CAVRKVNYQLIW TRB:CAWLPWGRVSAEAFF	1	0.0003861	C1			TRB:CASSLPRQGLSRANYGYTF	2	0.000578871	C1
								TRA:CAVRPPSRGKLIF TRB:CASSLGMGSGRATFEQYF	1	0.00022779	C2			TRA:CAVKRSGYSTLTF TRB:CASSRLAGGPGEQFF	1	0.0003861	C2			TRB:CASSLKGTSGGTNTGELFF	2	0.000578871	C2
								TRA:CAVRVNDMRF TRB:CASSSNRAGELFF	1	0.00022779	C2			TRA:CAVLAPSSGGSYIPTF TRB:CASSLWSDANEQFF	1	0.0003861	C2			TRB:CASSYSPPRSSYEQYF	2	0.000578871	C2
								TRA:CAVRSNDYKLSF TRB:CASSKDGFTNEQFF	1	0.00022779	C2			TRA:CAVLGNYGGSQGNLIF TRB:CASSPQGAGYGYTF TRB:CASSQDLPGEKDTQYF	1	0.0003861	C1 + C2			TRA:CAVEGTSGTYKYIF TRB:CASSESGRNYGYTF	2	0.000578871	C1
								TRA:CAVRQGGSYIPTF TRB:CASGNENNEQFF	1	0.00022779	C2			TRA:CAVLSGGSYIPTF TRB:CSARVPSSREQYF	1	0.0003861	C2			TRA:CAVIGYGNEKLTF TRB:CASSDTGTSGRARFF	2	0.000578871	C2
								TRA:CAVRGYNFNKFYF TRB:CASRVDMSYEQYF	1	0.00022779	C2			TRA:CAVMKAAGNKLTF TRB:CSARVWRDGGEQYF	1	0.0003861	C2			TRA:CAASAANAGGTSYGKLTF TRA:CAVSVAAGNNRKLIW TRB:CASSPNAGTIKETQYF	2	0.000578871	C2
								TRA:CAVSDIGSASKIIF TRB:CASRRALDGNEQFF	1	0.00022779	C2			TRA:CAVNADSSASKIIF TRB:CSAISPGLNEQYF TRB:CSASDREKGFF	1	0.0003861	C2			TRB:CSAARGKEKLFF	2	0.000578871	C1
								TRA:CAVRDIGEGRRALTF TRB:CASSRGQSNQPQHF	1	0.00022779	C1			TRA:CAVNALTGTYKYIF TRB:CAISDGISGTDTQYF	1	0.0003861	C2			TRA:CAVGAQRSGGYQKVTF TRB:CASRQTSANSYEQYF	2	0.000578871	C2
								TRA:CAVSDISSGSARQLTF TRB:CASSLGNANTGELFF	1	0.00022779	C2			TRA:CAVNANTGFQKLVF TRA:CAVRDVNGGATNKLIF TRB:CASSQGDRGIDGYTF	1	0.0003861	C1			TRA:CAASARKIQGAQKLVF TRB:CASSSGQGAFNEQFF	2	0.000578871	C2
								TRA:CAVRDNFNKFYF TRA:CIVRYGGATNKLIF TRB:CASSFQGSNTEAFF	1	0.00022779	C1			TRA:CAVNARGTDKLIF TRB:CASSIGGINTEAFF	1	0.0003861	C1			TRA:CAVAHNAGNMLTF TRA:CAVQSTDSWGKFQF TRB:CASRGTGSANYGYTF	2	0.000578871	C1
								TRA:CAVRDNTNAGKSTF TRB:CASSMREVSNEQFF	1	0.00022779	C2			TRA:CAVKPGTYKYIF TRB:CASSLAGNEQYF TRB:CASTEQKSPYEQYF	1	0.0003861	C2			TRB:CASRSGRQNTEAFF TRB:CASSSFRGPVNSPLHF	2	0.000578871	C1
								TRA:CAVRDNYGQNFVF TRB:CASSDPGLAALSSYNEQFF	1	0.00022779	C2			TRA:CAVRSWAGNNRKLIW TRB:CASSFGGGRGSNQPQHF TRB:CASSLNGGRAAEQFF	1	0.0003861	C1 + C2			TRA:CAASFEGAQKLVF TRB:CASSQSGGRFNQPQHF	2	0.000578871	C1
								TRA:CAVSARAGGTSYGKLTF TRB:CASSIHNEQFF	1	0.00022779	C2			TRA:CAVSDSGGGADGLTF TRB:CASSQGIPTGELFF	1	0.0003861	C2			TRB:CASRSGRQNTEAFF	2	0.000578871	C1
								TRA:CAVRITQGGSEKLVF TRB:CASNTWNEQFF	1	0.00022779	C2			TRA:CAVSDDTGGFKTIF TRA:CAVTDSSYKLIF TRB:CASSFPRREAEQFF	1	0.0003861	C2			TRB:CSARVLASNQDEQFF	2	0.000578871	C2
								TRA:CAVSASGGGADGLTF TRB:CASSITYQTGTSALRAKNIQYF	1	0.00022779	C2			TRA:CAESRGDKIIF TRB:CATSRDPSGAETQYF TRB:CATSRHSGDTEAFF	2	0.000772201	C1 + C2			TRA:CAASANTGNQFYF TRB:CASSWAYEQYF	2	0.000578871	C2
								TRA:CAVRGYNQGGKLIF TRB:CASSVEGLGTEAFF	1	0.00022779	C1			TRA:CAVSFLNNNDMRF TRB:CASSQGRDSSTDTQYF	1	0.0003861	C2			TRA:CAVATPFQGAQKLVF TRB:CASSLSLSWYNEQFF	2	0.000578871	C2
								TRA:CAVNTDKLIF TRB:CASSEWATGYGSYGYTF	1	0.00022779	C1			TRA:CAVSAYGGSGDKLTF TRB:CASSPERATYEQYF	1	0.0003861	C2			TRA:CAEDRDNYGQNFVF TRB:CSVWSGSVNEQFF	2	0.000578871	C2
								TRA:CAVNGLNYGGSQGNLIF TRB:CASSQGVLNSYEQYF	1	0.00022779	C2			TRA:CAVSKLVF TRB:CASSPSGPFYGYTF TRB:CASSQAGWSDSLPEAFF	1	0.0003861	C1			TRA:CAVGSQGNLIF TRB:CASSLRIMEAFF	2	0.000578871	C1
								TRA:CAVSGEGAQKLVF TRB:CASSLGAGRHYGYTF	1	0.00022779	C1			TRA:CAVSPPSNTGKLIF TRB:CASSKGQGTGGTEAFF	1	0.0003861	C1			TRA:CAASTGNQFYF TRB:CASSLFGNTGELFF	2	0.000578871	C2
								TRA:CAVNAHYGGSQGNLIF TRB:CASSNRVGANVLTF	1	0.00022779	C2			TRA:CAVRSGAGSYQLTF TRB:CASSQELTDTQYF TRB:CATQRTSGTYNEQFF	1	0.0003861	C2			TRB:CASSRSPTNYEQYF	2	0.000578871	C2
								TRA:CAVNAPNTDKLIF TRB:CASKRTGGLDTGELFF	1	0.00022779	C2			TRA:CAVSLRAGNMLTF TRB:CASSLPVVGELFF TRB:CASSWTGSNTGELFF	1	0.0003861	C2			TRB:CASSLSRGSEQYF	2	0.000578871	C2
								TRA:CAVSELRNNNDMRF TRB:CASSHGQIEQFF	1	0.00022779	C2			TRA:CAVSSGGGGNKLTF TRB:CASSITRRGNTGELFF	1	0.0003861	C2			TRB:CASSLALGLAGVEADTQYF	2	0.000578871	C2
								TRA:CAVNEAGTYKYIF TRB:CATSPAGQYNEQFF	1	0.00022779	C2			TRA:CAVSDDRGSTLGRLYF TRB:CASSSFGTSGIHEQYF	1	0.0003861	C2			TRA:CLVGDITGYSTLTF TRB:CATSREGQSSSYNSPLHF	2	0.000578871	C1
								TRA:CAVNIGGGADGLTF TRB:CASSLGRGDTEAFF	1	0.00022779	C1			TRA:CAVSSDYKLSF TRB:CASSENPFADTQYF TRB:CASSGIQWRGERYEQYF	1	0.0003861	C2			TRA:CAFNNAGNMLTF TRB:CASSYSPPRSSYEQYF	2	0.000578871	C2
								TRA:CAVSEGNAGNMLTF TRB:CASSHPLAGGVGAKNIQYF	1	0.00022779	C2			TRA:CAVSGANSKLTF TRB:CASSSGGQGAYEQYF TRB:CATLDPRTSYNEQFF	1	0.0003861	C2			TRA:CALPYSGGGADGLTF TRB:CAWSPGLAGQETQYF	2	0.000578871	C2
								TRA:CAVRDGNYGQNFVF TRB:CASSDDIYEQYF	1	0.00022779	C2			TRA:CAVSLNNAGNMLTF TRB:CASSPGVISNQPQHF TRB:CASSPPRGPSSYNEQFF	1	0.0003861	C1 + C2			TRA:CAMRIASGSRLTF TRA:CGSGSEKLVF TRB:CASSIYVLGELFF	2	0.000578871	C2
								TRA:CAVSEKDTGRRALTF TRA:CLVGDLNTNAGKSTF TRB:CASNTASGTGELFF	1	0.00022779	C2			TRA:CAVSFAKGGGAQKLVF TRB:CASSDSAREAFF	1	0.0003861	C1			TRA:CGTVPRGGNKLTF TRB:CASSQDRVYEQFF	2	0.000578871	C2
								TRA:CAVNNGNNRLAF TRB:CASSSTGLAGGFTGELFF	1	0.00022779	C2			TRA:CAVRRDRGSTLGRLYF TRB:CASSFFGGELFF	1	0.0003861	C2			TRA:CAGAAYQAGTALIF TRB:CASSPSGAGGAEQFF	2	0.000578871	C2
								TRA:CAVNRGTGGFKTIF TRA:CLVGGNNRLAF TRB:CASSRRLGLAEGYNGDEQYF	1	0.00022779	C2			TRA:CAVSTWGYGNNRLAF TRA:CAVSVAGGTSYGKLTF TRB:CASSWGQGDTGELFF	1	0.0003861	C2			TRA:CIAFHAGNMLTF TRB:CASSYSRLAGGENEQFF	2	0.000578871	C2
								TRA:CAVNRSSTGRRALTF TRB:CASSQVGTLETQYF	1	0.00022779	C2			TRA:CAVSEGGGYQKVTF TRB:CASSLNGGRAAEQFF	1	0.0003861	C2			TRA:CVGKGAQKLVF TRB:CASSLGTFYEQYF	2	0.000578871	C2
								TRA:CAVRDGEKTDSWGKFQF TRB:CASSWGLAADTQYF	1	0.00022779	C2			TRA:CAVSTWGYGNNRLAF TRB:CASSLDTGVSYEQYF TRB:CASSWGQGDTGELFF	1	0.0003861	C2			TRA:CALIQGAQKLVF TRB:CASSEQGARAMNTEAFF	2	0.000578871	C1
								TRA:CAVRSEYKLSF TRB:CASSQDLAGLSSGSIYEQYF	1	0.00022779	C2			TRA:CAVSDRRGGGNKLTF TRB:CASSLAGTPGDIQYF	1	0.0003861	C2			TRA:CAMREGPGNYGQNFVF TRB:CASSLDTGTGNQPQHF	2	0.000578871	C1
								TRA:CAVRRGSGSRLTF TRB:CASSYPKNYGYTF	1	0.00022779	C1			TRA:CAVSDSDGQKLLF TRA:CLVGDPGGYQKVTF TRB:CAQDQLGGYPEAFF	1	0.0003861	C1			TRA:CAQTGRRALTF TRB:CASSHREIEQFF	2	0.000578871	C2
								TRA:CAVRGNQFYF TRB:CASSLSHPGYNEQFF	1	0.00022779	C2			TRA:CAVSDQRDDKIIF TRB:CASSLDQRHYEQYF TRB:CASSTRGRTDTQYF	1	0.0003861	C2			TRA:CAQGASGGSNYKLTF TRB:CASSLRGSRGELFF	2	0.000578871	C2
								TRA:CAVNKRAGGFKTIF TRA:CAVRDLDNQGGKLIF TRB:CASSPGRSSGGLNTGELFF	1	0.00022779	C2			TRA:CAVRVRNSGNTPLVF TRB:CASSQVDTGGVGGEQFF	1	0.0003861	C2			TRA:CAVSEAGTASKLTF TRB:CASRKGGRNTGELFF TRB:CASSMRDRSVNGYTF	2	0.000578871	C1 + C2
								TRA:CAFMKQRNSGNTPLVF TRB:CASSLGSTLSTDTQYF	1	0.00022779	C2			TRA:CAESRGDKIIF TRB:CATSRHSGDTEAFF	2	0.000772201	C1			TRA:CAMREGRGTGANSKLTF TRB:CASSVSIKGPSTDTQYF	2	0.000578871	C2
								TRA:CAVSRRGSTLGRLYF TRB:CASGGRQNFSGNTIYF	1	0.00022779	C1			TRA:CAVNAYSGGGADGLTF TRB:CASSARTGGATDTQYF	1	0.0003861	C2			TRA:CIVKVGGNKLVF TRB:CSARMRRAPVSGNTIYF	2	0.000578871	C1
								TRA:CVVNRGNNDMRF TRB:CASSQDRAATNEKLFF	1	0.00022779	C1			TRA:CAGPHGNKLVF TRB:CASSSQGGTNYGYTF	2	0.000772201	C1			TRA:CAVRSETSGSRLTF TRB:CASTGGDYGYTF TRB:CATSARATDTQYF	2	0.000578871	C1 + C2
								TRA:CAVSWTGTASKLTF TRB:CATSPSGRANEQFF	1	0.00022779	C2			TRA:CALSYNFNKFYF TRB:CASSLTQYNEQFF	2	0.000772201	C2			TRA:CAMRQGRHGGSNYKLTF TRB:CASSWVLASYNEQFF	2	0.000578871	C2
								TRA:CAVVGGFQKLVF TRB:CASSPPRGTGNTIYF	1	0.00022779	C1			TRA:CAAVSWAGTALIF TRB:CASSQETTSYEQYF	5	0.0019305	C2			TRA:CAVTPRGGNNRKLIW TRB:CASSTGQTYEQYF	2	0.000578871	C2
								TRA:CAVTEYGNKLVF TRB:CASSSRSLGEGVGNEQFF	1	0.00022779	C2			TRA:CIVRSNNNAGNMLTF TRB:CSASDGYTGELFF TRB:CSASLGSTAYNEQFF	5	0.0019305	C2			TRA:CAASASSNFGNEKLTF TRB:CASSYSGTARNEQFF	2	0.000578871	C2
								TRA:CAVTLNTNAGKSTF TRB:CASSLEGQGPNEQYF	1	0.00022779	C2			TRA:CGGGSSNTGKLIF TRB:CATSRDPSGAETQYF	5	0.0019305	C2			TRA:CAASGSTSYGKLTF TRB:CASSSLAGFSYEQYF	2	0.000578871	C2
								TRA:CAVTPEYGNKLVF TRB:CASSLAGQGFYEQYF	1	0.00022779	C2			TRA:CALDRNHARLMF TRB:CASSWGAFVGSYNEQFF	5	0.0019305	C2			TRA:CAASTSGGGADGLTF TRB:CSSGTSGRGTQYF	2	0.000578871	C2
								TRA:CAVTRTTTSGTYKYIF TRB:CASSPRTSANTGELFF	1	0.00022779	C2			TRA:CAVEDRDGGATNKLIF TRB:CASSLGQGSASPLHF	5	0.0019305	C1			TRA:CAVGADGNNRLAF TRB:CASPSGGGEVYNEQFF	2	0.000578871	C2
								TRA:CAVTSARGGYNKLIF TRB:CASSEDGLYGYTF	1	0.00022779	C1			TRA:CIVRSNNNAGNMLTF TRB:CSARDRGAGLRETQYF TRB:CSASLGSTAYNEQFF	5	0.0019305	C2			TRB:CASSQVVAGNNEQFF	2	0.000578871	C2
								TRA:CAVTTASGGYNKLIF TRB:CSARPSEGTDTQYF	1	0.00022779	C2			TRA:CAVEPRRKAAGNKLTF TRB:CASSQDHWAGRGDTQYF	5	0.0019305	C2			TRB:CAWSNQGNTEAFF	2	0.000578871	C1
								TRA:CAVVDSGGYQKVTF TRB:CATGTADIDTQYF	1	0.00022779	C2			TRA:CAVRDYYNFNKFYF TRB:CASSYGTQEQFF	5	0.0019305	C2			TRA:CAVNQGYSTLTF TRB:CASSASDRGEAFF	2	0.000578871	C1
								TRA:CAYRIPTGTASKLTF TRB:CASTGGRSSYNEQFF	1	0.00022779	C2			TRA:CAAYSSNTGKLIF TRA:CAVRDDKIIF TRB:CSVEDPGHPEAFF	4	0.0015444	C1			TRB:CASSLVGQPQHF	2	0.000578871	C1
								TRA:CAYRRGNPNSGGSNYKLTF TRB:CASSWRLNTRELFF	1	0.00022779	C2			TRB:CASSQDLGPPYNEQFF	5	0.0019305	C2			TRA:CAARPGNNDMRF TRB:CAISDWTEAFF	2	0.000578871	C1
								TRA:CAYRSANDYKLSF TRB:CASSPQGARETQYF	1	0.00022779	C2			TRB:CASGGGRAGEQYF	4	0.0015444	C2			TRA:CAASGATDSWGKFQF TRB:CATSGHLGPQHF	2	0.000578871	C1
								TRA:CLVADRGSTLGRLYF TRB:CASSYSKGLADNYEQYF	1	0.00022779	C2			TRA:CVVRATGRRALTF TRB:CSASDGYTGELFF TRB:CSASLGSTAYNEQFF	4	0.0015444	C2			TRA:CAASAGTGGFKTIF TRA:CATLNNARLMF TRB:CSVDTVRNGYTF	2	0.000578871	C1
								TRA:CIVRKYSGGGADGLTF TRB:CASSRPLAGEYEQYF	1	0.00022779	C2			TRA:CALSEAPDTGNQFYF TRA:CAVRYSGAGSYQLTF TRB:CASSPSGPFYGYTF	4	0.0015444	C1			TRB:CASSATGSGNTIYF	2	0.000578871	C1
								TRA:CIVRPRIAGNMLTF TRB:CASSTGQGNTEAFF	1	0.00022779	C1			TRA:CVVNNEAAGNKLTF TRB:CSVELAGAYEQYF	4	0.0015444	C2			TRA:CAAQGGSEKLVF TRB:CASSLAGGRRSYTF	2	0.000578871	C1
								TRA:CIVRVAGSDGQKLLF TRA:CVVSDRGGGFKTIF TRB:CASGFSPGETQYF	1	0.00022779	C2			TRA:CAASRNQAGTALIF TRB:CASSLVGGSNQPQHF	4	0.0015444	C1			TRA:CAVTKAGNQFYF TRB:CASSQAGTPPYEQYF	1	0.000289436	C2
								TRA:CIVRVEGGSQGNLIF TRB:CAWSARETQYF	1	0.00022779	C2			TRA:CAFNPNTGNQFYF TRB:CASSLGTGGLRYGYTF	4	0.0015444	C1			TRA:CAVIIVGNTPLVF TRA:CAVTGGENSGYSTLTF TRB:CASSRGYGYTF	1	0.000289436	C1
								TRA:CAVSVGNDYKLSF TRB:CASSSHPAGTGENTIYF	1	0.00022779	C1			TRA:CALGGTSYGKLTF TRB:CSVPSSGNEQFF	4	0.0015444	C2			TRA:CAVGPYSSASKIIF TRB:CASSEAGNEAFF	1	0.000289436	C1
								TRA:CAVSTDSWGKFQF TRB:CASRRAGQDRATQYF	1	0.00022779	C2			TRA:CAVAVNDMRF TRB:CASSLASGGAGDYGYTF	4	0.0015444	C1			TRA:CAVGPTGANSKLTF TRB:CSVIGITEAFF	1	0.000289436	C1
								TRA:CAVSSSYNFNKFYF TRA:CVVIHGSGNTGKLIF TRB:CSASSVYEQYF	1	0.00022779	C2			TRA:CAVSSNTGKLIF TRB:CASGSGTGGIRELFF	4	0.0015444	C2			TRA:CAVTLIRSDTGFQKLVF TRB:CSARSSGGETQYF	1	0.000289436	C2
								TRA:CAVSRPNAGAQKLVF TRB:CASSQDLGTNFYNEQFF	1	0.00022779	C2			TRB:CASSQDHWAGRGDTQYF	4	0.0015444	C2			TRA:CAVGMAEGEYGNKLVF TRB:CSARMAGAPRGMIF	1	0.000289436	C2
								TRA:CVVNMKASGSSNYQLIW TRA:CVVSNYGGSQGNLIF TRB:CASSEASGRVEQFF	1	0.00022779	C2			TRB:CAILGLAGGLQETQYF	4	0.0015444	C2			TRA:CAVTNSGGGADGLTF TRB:CSVLGGAEAFF	1	0.000289436	C1
								TRA:CAVSLGAGGTSYGKLTF TRB:CASNGGRAGETQYF	1	0.00022779	C2			TRB:CASSLLTSGIQPYNEQFF	5	0.0019305	C2			TRA:CAVTPFSGTYKYIF TRB:CASSLDGGALGNEQFF	1	0.000289436	C2
								TRA:CVVNLLSGGYNKLIF TRB:CASSQLLGQGLAGPKETQYF	1	0.00022779	C2			TRA:CAATDGGADGLTF TRB:CASSYRELAGGPNEQFF	6	0.0023166	C2			TRA:CAVGITGTASKLTF TRB:CASSLEAQPTDTQYF	1	0.000289436	C2
								TRA:CAVWGGTSYGKLTF TRB:CASSLGQNSNQPQHF	1	0.00022779	C1			TRA:CAVREYSGGSNYKLTF TRB:CASSWGLAGSSYEQYF	6	0.0023166	C2			TRA:CAVSVNAGNMLTF TRB:CAISQTGISYNEQFF	1	0.000289436	C2
								TRA:CAVYTGNTGKLIF TRB:CASSRRVFQETQYF	1	0.00022779	C2			TRA:CAASTSGGYQKVTF TRB:CASSLWSDANEQFF	39	0.015057915057915058	C2			TRA:CAVSVGAGGTSYGKLTF TRB:CASSPLTSGRSYNEQFF	1	0.000289436	C2
								TRA:CAYIRGGADGLTF TRB:CASSLGASGRVEEQFF	1	0.00022779	C2			TRA:CAVEGTGNQFYF TRB:CASSLSPGRANEKLFF	24	0.00926641	C1			TRA:CAVSTGFQKLVF TRB:CASSYPPGSLSYEQYF	1	0.000289436	C2
								TRA:CAYIRGGADGLTF TRB:CASSLGTSGRVEEQFF	1	0.00022779	C2			TRA:CVVRATGRRALTF TRB:CSASDGYTGELFF	24	0.00926641	C2			TRA:CAVSPSNTGKLIF TRB:CASAPDRTFNNQPQHF	1	0.000289436	C1
								TRA:CAYKGSGNTPLVF TRB:CASSQGGSEQFF	1	0.00022779	C2			TRA:CAVRSMDSNYQLIW TRB:CASSLDTGVSYEQYF	24	0.00926641	C2			TRA:CAVSEFKAAGNKLTF TRB:CASSQGPGLAGGEQFF	1	0.000289436	C2
								TRA:CIVRVRGNQFYF TRB:CSARDTGHVDTEAFF	1	0.00022779	C1			TRA:CAMRGARTGGGNKLTF TRB:CASSTYLAGGDTGELFF	21	0.00810811	C2			TRA:CAVSEPGNTGKLIF TRB:CASSLGMVGSTDTQYF	1	0.000289436	C2
								TRA:CAYMDTGRRALTF TRB:CASKHGTGGRETQYF	1	0.00022779	C2			TRA:CAMREGLDGTSYGKLTF TRB:CASGGGRAGEQYF	18	0.00694981	C2			TRA:CAVSGAGRRALTF TRB:CASRTAGRTDTQYF	1	0.000289436	C2
								TRA:CAYQGGGYNKLIF TRB:CASSLEGAVRNTEAFF	1	0.00022779	C1			TRA:CAFFADGQKLLF TRB:CASSPLADGPYEQYF	17	0.00656371	C2			TRA:CAVSGSSNTGKLIF TRB:CASSSGPETQYF	1	0.000289436	C2
								TRA:CAVVRNAGNNRKLIW TRB:CASSPLTGGLVDTQYF	1	0.00022779	C2			TRA:CALSEAPDTGNQFYF TRB:CASSPSGPFYGYTF	17	0.00656371	C1			TRA:CAVSGVQGYQKVTF TRB:CASSRQSSSGNTIYF	1	0.000289436	C1
								TRA:CAVVLNTGGFKTIF TRB:CASSRLAGPEAFF	1	0.00022779	C1			TRA:CIVRSNNNAGNMLTF TRB:CSASLGSTAYNEQFF	16	0.00617761	C2			TRA:CAVSKAAGNKLTF TRB:CASSPPGQGTLNTEAFF	1	0.000289436	C1
								TRA:CAVVITGGGNKLTF TRB:CASSLTGTGEDTQYF	1	0.00022779	C2			TRA:CAMRGARTGGGNKLTF TRB:CASSPPRGPSSYNEQFF TRB:CASSTYLAGGDTGELFF	14	0.00540541	C2			TRA:CAVSDQIQGAQKLVF TRB:CASSLGGLGNYGYTF	1	0.000289436	C1
								TRA:CAVSVSNDYKLSF TRB:CASSSWGQGASGYTF	1	0.00022779	C1			TRA:CAVRYSGAGSYQLTF TRB:CSVQGQGFAYEQYF	14	0.00540541	C2			TRA:CAVSNSGGSNYKLTF TRA:CIVFLKTSYDKVIF TRB:CASSQRLGSEQYF TRB:CASSRRSSSGNTIYF	1	0.000289436	C1 + C2
								TRA:CAVSPPGSGNTGKLIF TRA:CLVGMDSSGSARQLTF TRB:CAWSGTGGNQPQHF	1	0.00022779	C1			TRB:CSASDGYTGELFF	12	0.0046332	C2			TRA:CAVSPGTYKYIF TRB:CASRKGGISTEAFF	1	0.000289436	C1
								TRA:CAVSPRADGLTF TRB:CASADRNTEAFF	1	0.00022779	C1			TRA:CAGHYNNNDMRF TRB:CATQRTSGTYNEQFF	11	0.0042471	C2			TRA:CAVIGFGNVLHC TRB:CASSLLGRGLYNEQFF TRB:CASSQDPDRHSNQPQHF	1	0.000289436	C1 + C2
								TRA:CAVSPRFGNEKLTF TRB:CASRSGLAGVGETQYF	1	0.00022779	C2			TRB:CASSLTSGNSYEQFF	9	0.0034749	C2			TRA:CAVIAYGNNRLAF TRB:CASSLVGKGSEYGELFF	1	0.000289436	C2
								TRA:CAYNNARLMF TRB:CASSLEGGRAGKRETQYF	1	0.00022779	C2			TRA:CAFMNYGGSQGNLIF TRA:CLLGDRWHGGATNKLIF TRB:CATSDLGLAGTQYF	9	0.0034749	C2			TRA:CAVSPMDSNYQLIW TRA:CVVNTGNQFYF TRB:CASSENRYYGYTF	1	0.000289436	C1
								TRA:CVVNRWPRLSF TRB:CASSQEGLADNTDTQYF	1	0.00022779	C2			TRA:CALSQNAGGTSYGKLTF TRB:CASSFQQRDWANTGELFF	9	0.0034749	C2			TRA:CAVGVGYGGATNKLIF TRB:CASSTGFGVGAFF	1	0.000289436	C1
								TRA:CIVRVVWGSNYKLTF TRB:CSARDSSGRALVSYNEQFF	1	0.00022779	C2			TRB:CSASLGSTAYNEQFF	8	0.0030888	C2			TRA:CAVGVGIQGAQKLVF TRB:CSAPARAGVRNEQFF	1	0.000289436	C2
								TRA:CLLLEYGNKLVF TRB:CASSRTSGSDEQYF	1	0.00022779	C2			TRA:CAAPWGATNKLIF TRA:CVVNKQAGTALIF TRB:CASSLETHRTNTGELFF	7	0.0027027	C2			TRA:CAVTGGSNYKLTF TRB:CAWASGVSSYEQYF	1	0.000289436	C2
								TRA:CGTEQRETSGSRLTF TRB:CAWSVRRGGQPQHF	1	0.00022779	C1			TRA:CAVGSYGNNRLAF TRA:CAVSEGGGYQKVTF TRB:CASSLNGGRAAEQFF	6	0.0023166	C2			TRA:CAMRENYGGSQGNLIF TRB:CASSPILRGYSGNTIYF	2	0.000578871	C1
								TRA:CIAAETSGSRLTF TRB:CASSGQGAYGNTIYF	1	0.00022779	C1			TRA:CAMRESVRYAGNMLTF TRB:CASSLAGNEQYF	6	0.0023166	C2			TRA:CAVGRGGSQGNLIF TRB:CASSIGGLGETQYF	1	0.000289436	C2
								TRA:CIDDYKLSF TRB:CASSSSEMARKAFF	1	0.00022779	C1			TRA:CAAPWGATNKLIF TRB:CASSLETHRTNTGELFF	6	0.0023166	C2			TRA:CAVTANAGNNRKLIW TRB:CASRRPGRDYEQYF	1	0.000289436	C2
								TRA:CIVIKAAGNKLTF TRB:CASSLEGQGSGANVLTF	1	0.00022779	C2			TRA:CALKAPRNNDMRF TRB:CASSDGSGRGNTIYF	3	0.0011583	C1			TRA:CAVLWTGANNLFF TRB:CASSIGRAGTGELFF	2	0.000578871	C2
								TRA:CIVIRTGAGSYQLTF TRB:CASSLRTSTSSYNEQFF	1	0.00022779	C2			TRA:CAGHYNNNDMRF TRB:CASSITRRGNTGELFF TRB:CATQRTSGTYNEQFF	2	0.000772201	C2			TRB:CASSEKGGEAEAFF	2	0.000578871	C1
								TRA:CIVLYSGGGADGLTF TRB:CASTKTGGSYEQYF	1	0.00022779	C2			TRA:CAVIGIFNARLMF TRA:CVVSGSSASKIIF TRB:CATSEPGSDTQYF	3	0.0011583	C2			TRB:CASSPDGNQPQHF	2	0.000578871	C1
								TRA:CIVRAGFSGGYNKLIF TRB:CSARLMGTQETQYF	1	0.00022779	C2			TRA:CAVNGYVSGGYNKLIF TRB:CASSESETGYSYEQYF	3	0.0011583	C2			TRA:CAATPQEPLVF TRB:CAISSPGQGYGYTF	2	0.000578871	C1
								TRA:CAGGSGGSNYKLTF TRB:CATSDSRLAGELFF	1	0.00022779	C2			TRB:CASSPLADGPYEQYF	3	0.0011583	C2			TRA:CAASADSNDYKLSF TRB:CATAGGGSSDTQYF	2	0.000578871	C2
								TRA:CAESMSNARLMF TRB:CSASSRANEQYF	1	0.00022779	C2			TRA:CAASRNQAGTALIF TRA:CAASTSGGYQKVTF TRB:CASSLVGGSNQPQHF	3	0.0011583	C1			TRA:CAVKGFGNEKLTF TRB:CASSVSGGGPDTQYF	1	0.000289436	C2
								TRA:CAETLPSGGYQKVTF TRB:CASSEGQVRGGNTIYF	1	0.00022779	C1			TRA:CAASTSGGYQKVTF TRA:CATDAGGGSEKLVF TRB:CASGAGTSGTEQFF TRB:CASSLWSDANEQFF	3	0.0011583	C2			TRA:CAVSDRYNNNDMRF TRB:CAWSEGHNQPQHF	1	0.000289436	C1
								TRA:CAETQGGSEKLVF TRB:CSAPRLAFYSEQFF	1	0.00022779	C2			TRA:CALTSINSGGYQKVTF TRB:CASSQETSGTGELFF	2	0.000772201	C2			TRA:CAVLIGNNNARLMF TRB:CASSRGIQETQYF	1	0.000289436	C2
								TRA:CAFIQGAQKLVF TRB:CASRTGVFGNQPQHF	1	0.00022779	C1			TRA:CLRGGQGFSFIF TRB:CASSDLRQASNQPQHF TRB:CASSPRLAGVYNEQFF	2	0.000772201	C1 + C2			TRA:CAVKANSGYALNF TRB:CASSTAGPGNQPQHF	1	0.000289436	C1
								TRA:CAFIVLGDSSYKLIF TRB:CSARVFGLSNQPQHF	1	0.00022779	C1			TRA:CAVRYSGAGSYQLTF TRB:CASSPLADGPYEQYF TRB:CSVQGQGFAYEQYF	2	0.000772201	C2			TRA:CAVKDTDKLIF TRB:CASTGSHSGLMYNEQFF	1	0.000289436	C2
								TRA:CAFLISGGYNKLIF TRB:CASTTGQNYGYTF	1	0.00022779	C1			TRB:CAWSIHRLTQFF	2	0.000772201	C2			TRA:CAVSDRGDYKLSF TRB:CASSQGQTGANVLTF	1	0.000289436	C2
								TRA:CAFMKGGNNRKLIW TRB:CSASGSQVYEQYF	1	0.00022779	C2			TRB:CASSLVGGSNQPQHF TRB:CSASDGYTGELFF	2	0.000772201	C1 + C2			TRA:CAVIPDNNDMRF TRB:CASSGSSYNEQFF	1	0.000289436	C2
								TRA:CAFMKLNYGGSQGNLIF TRB:CASTGTSGRLSYEQYF	1	0.00022779	C2			TRA:CAVEQSSNTGKLIF TRA:CAVSGSNAGKSTF TRB:CASSMGQRPSKETQYF	2	0.000772201	C2			TRA:CAVKGTSYDKVIF TRB:CASSYRGHYEQYF	1	0.000289436	C2
								TRA:CAFMKNGNQFYF TRB:CSARPGLSTDTQYF	1	0.00022779	C2			TRA:CATDGEYGNKLVF TRB:CASSLVAGGYEQYF	3	0.0011583	C2			TRA:CAVLHGGSQGNLIF TRB:CASRHRGRVTEAFF	1	0.000289436	C1
								TRA:CIVRAYYNQGGKLIF TRB:CASSGGTFYEQYF	1	0.00022779	C2			TRB:CATSRDPSGAETQYF	2	0.000772201	C2			TRA:CAVKLYGDGNKLVF TRB:CASSLGTGTYEQYF	1	0.000289436	C2
								TRA:CGTEPTSGSRLTF TRB:CASRGAPGEKLFF	1	0.00022779	C1			TRA:CAANTPCAGNKLTF TRA:CAFNNAGNMLTF TRB:CASSPAGARSNQPQHF	2	0.000772201	C1			TRA:CAVSDVFSGGYNKLIF TRB:CASSNPTRPTGELFF	1	0.000289436	C2
								TRA:CGGRGSTLGRLYF TRB:CASSPQDRAPHDGYTF	1	0.00022779	C1			TRA:CAASGTSYDKVIF TRA:CATVLSSNTGKLIF TRB:CASSPPWGPNLNGYTF	2	0.000772201	C1			TRA:CAVSDSAGGTSYGKLTF TRB:CASSQDWGTDTQYF	1	0.000289436	C2
								TRA:CGAARGTGANNLFF TRB:CASRDNPYTEAFF	1	0.00022779	C1			TRA:CVVNNEAAGNKLTF TRB:CSASLGSTAYNEQFF TRB:CSVELAGAYEQYF	2	0.000772201	C2			TRA:CAVKGGSEKLVF TRB:CASSSMQGRQPQHF	1	0.000289436	C1
								TRA:CLVADSNYQLIW TRB:CASSRGQPQHF	1	0.00022779	C1			TRA:CAASGETSGSRLTF TRA:CADRGGGSEKLVF TRB:CATSRAPTSSTDTQYF	2	0.000772201	C2			TRA:CAVSDRHGQNFVF TRB:CASSQDLGNSPLHF	1	0.000289436	C1
								TRA:CIVRGGAGSYQLTF TRB:CASSTSRGLGEQFF	1	0.00022779	C2			TRA:CAVGANDYKLSF TRB:CASSQVGDTEAFF	2	0.000772201	C1			TRA:CAVKGSQGNLIF TRB:CASSSYTTTNEKLFF	1	0.000289436	C1
								TRA:CLVDYSGAGSYQLTF TRB:CASSLDQGRNTEAFF	1	0.00022779	C1			TRA:CALPEDSNSGYALNF TRB:CASSENPFADTQYF	2	0.000772201	C2			TRA:CAVKSAGKSTF TRA:CVVNIGGRNYGQNFVF TRB:CSAGPRGRNDEQFF	1	0.000289436	C2
								TRA:CLVGESDGQKLLF TRB:CASSLATTSNHEQFF	1	0.00022779	C2			TRA:CAARGGNTGKLIF TRA:CAFISGGYNKLIF TRB:CATSRAVGLNTEAFF	2	0.000772201	C1			TRA:CAVQAGWISGSRLTF TRB:CASSLEGKETQYF	1	0.000289436	C2
								TRA:CLVGLLRGRLMF TRB:CASSLGTSGSTYEQYF	1	0.00022779	C2			TRB:CASSLASGGAGDYGYTF	2	0.000772201	C1			TRA:CAVSEANSKLTF TRB:CASSYYGTSFFNEQFF	1	0.000289436	C2
								TRA:CVLGTNRDDKIIF TRB:CASSREIRNKETQYF	1	0.00022779	C2			TRA:CAASRNQAGTALIF TRA:CVVRATGRRALTF TRB:CASSLVGGSNQPQHF TRB:CSASDGYTGELFF	2	0.000772201	C1 + C2			TRA:CAVTGYSSASKIIF TRB:CASTPGTSGKNEQFF	1	0.000289436	C2
								TRA:CVTDAGNNRKLIW TRB:CSAAGTSGETQYF	1	0.00022779	C2			TRA:CAASTEYYGGSQGNLIF TRB:CASSRPGAPYNEQFF	2	0.000772201	C2			TRA:CAVTAATGYTGRRALTF TRB:CSARETSGGFYEQYF	1	0.000289436	C2
								TRA:CVVHLRGAGSYQLTF TRB:CSARDYRQNTGELFF	1	0.00022779	C2			TRB:CASSPSGPFYGYTF	3	0.0011583	C1			TRA:CAVGSGTYKYIF TRB:CASSSGDTQYF	1	0.000289436	C2
								TRA:CLLGDRTGSYQLTF TRB:CASIGRMNTEAFF	1	0.00022779	C1			TRA:CATDNPMDSNYQLIW TRB:CASSIHGYTEAFF	3	0.0011583	C1			TRA:CAVTAGGYNKLIF TRB:CSAPRGREGYTF	1	0.000289436	C1
								TRA:CVVNGDRGSTLGRLYF TRB:CASNSGALETQYF	1	0.00022779	C2			TRB:CASSLDTGVSYEQYF	3	0.0011583	C2			TRA:CAVGRNTGTASKLTF TRB:CASQRLGTDTQYF	1	0.000289436	C2
								TRA:CIVRKYSGGGADGLTF TRB:CASSRPLAGEYEQYF TRB:CTSTGPPYNEQFF	1	0.00022779	C2			TRA:CAVNMNRDDKIIF TRB:CASSPVGGVDSPLHF	3	0.0011583	C1			TRA:CAVSPSGGYNKLIF TRB:CASRTSGSSTGELFF	1	0.000289436	C2
								TRA:CIVRGGAAGNKLTF TRB:CASSLAGTANTGELFF	1	0.00022779	C2			TRA:CGIRNTGNQFYF TRB:CASSFVGGAPSGRADTQYF	3	0.0011583	C2			TRA:CAMTTYSSASKIIF TRB:CASSVSGSWGGELFF	2	0.000578871	C2
								TRA:CAYRSAYSNYQLIW TRB:CASSPIIQNTDTQYF	1	0.00022779	C2			TRA:CAVHSDRGSTLGRLYF TRB:CASSSPGLAFDEQFF	3	0.0011583	C2			TRA:CIVRPPYSGAGSYQLTF TRB:CAWSAPSPRSYEQYF	2	0.000578871	C2
								TRA:CGTELGGGATNKLIF TRB:CASSFRGRLGNEQFF	1	0.00022779	C2			TRA:CAMTSANQAGTALIF TRA:CAPGAGSYQLTF TRB:CASSRSGLAGSDTQYF	3	0.0011583	C2			TRA:CALIGLGAGSYQLTF TRB:CASSEARGRAEQYF	4	0.00115774	C2
								TRA:CAYRSEGRASGTYKYIF TRB:CATRDRLNSPLHF	1	0.00022779	C1			TRA:CAVHLQGGSEKLVF TRB:CATSRGTGTSVVNEQFF	3	0.0011583	C2			TRA:CAASGRTSGSRLTF TRB:CASSPAGTPTQYF	4	0.00115774	C2
								TRA:CAYRSGNNNARLMF TRB:CASSPSGKETQYF	1	0.00022779	C2			TRA:CALRLGTYKYIF TRB:CASSSRTGLPNTEAFF	3	0.0011583	C1			TRA:CAMREVHGSGNTGKLIF TRB:CASSHDGGANTEAFF	4	0.00115774	C1
								TRA:CAYRSWQGGSEKLVF TRB:CASSIREVRTDTQYF	1	0.00022779	C2			TRA:CAMRGAGNMLTF TRA:CAVVSGAGSYQLTF TRB:CASSPLSQDGDFGANVLTF TRB:CASSTYLAGGDTGELFF	3	0.0011583	C2			TRA:CAVLNTGGFKTIF TRB:CASSLGDRARQPQHF	4	0.00115774	C1
								TRA:CAYSTSGNTPLVF TRB:CASSPLQGRGNQPQHF	1	0.00022779	C1			TRA:CVVSGEYGNKLVF TRB:CASSLAVGTYNEQFF	3	0.0011583	C2			TRA:CAVRYSGGGADGLTF TRB:CASSLVGRSRSPLHF	4	0.00115774	C1
								TRA:CVVNIGGGAQKLVF TRB:CASSWGTYEQYF	1	0.00022779	C2			TRA:CALSEYFSGGSNYKLTF TRB:CASSQGRGVTNEKLFF	3	0.0011583	C1			TRB:CASSKGQGVNTGELFF	4	0.00115774	C2
								TRA:CAVSGLTGANNLFF TRB:CASSLAGDVGYGYTF	1	0.00022779	C1			TRA:CAARATQGGSEKLVF TRB:CASSGGTGGLETQYF	3	0.0011583	C2			TRA:CDLNDMRF TRB:CASSQTPAGILNGNEQFF	4	0.00115774	C2
								TRB:CASSWGLVSYEQYF	1	0.00022779	C2			TRA:CAVGPVGGYNKLIF TRB:CASSFGGGNTGELFF	3	0.0011583	C2			TRA:CAVGGAFNARLMF TRB:CASSPVSYSKTEAFF	4	0.00115774	C1
								TRB:CASSVLAGPVAQETQYF	1	0.00022779	C2			TRA:CALSEESTSGTYKYIF TRB:CAWNRLAGGTDTQYF	3	0.0011583	C2			TRB:CASSFSTGELFF	4	0.00115774	C2
								TRA:CVVSDSGNTGKLIF TRB:CASSPKGQGGGYEQYF TRB:CASSPRTSGSLNEQFF	1	0.00022779	C2			TRA:CVVNKQAGTALIF TRB:CASSLETHRTNTGELFF	3	0.0011583	C2			TRA:CAVGTGGGNKLTF TRB:CAWSAAGTGDSPLHF	4	0.00115774	C1
								TRA:CVVPLATSGTYKYIF TRB:CATSRDGGIGYTF	1	0.00022779	C1			TRB:CATQRTSGTYNEQFF	3	0.0011583	C2			TRA:CAVEELNTNAGKSTF TRA:CAVLIGNNNARLMF TRB:CASSRGIQETQYF	4	0.00115774	C2
								TRA:CVVPRRYSSASKIIF TRB:CASSRDREEGQPQHF	1	0.00022779	C1			TRA:CAMREGLDGTSYGKLTF TRA:CAMRGARTGGGNKLTF TRB:CASSTYLAGGDTGELFF	3	0.0011583	C2			TRB:CASSPVSYSKTEAFF	4	0.00115774	C1
								TRA:CVVRGGSGNTGKLIF TRB:CASSGSLWEQYF	1	0.00022779	C2			TRA:CAVRDQDQAGTALIF TRB:CASSQGGAGGPTGELFF	3	0.0011583	C2			TRA:CAVLGAQTGANNLFF TRB:CASSPTGPGGVTQYF	5	0.00144718	C2
								TRA:CVVRNYQLIW TRB:CASSEAGSDYEQYF	1	0.00022779	C2			TRA:CAVSVAGGTSYGKLTF TRB:CASSHTQGSGTNEKLFF	3	0.0011583	C1			TRB:CASSQDISSPTSTDTQYF	4	0.00115774	C2
								TRA:CVVRPEGGSYIPTF TRB:CASSEDREVQPQHF	1	0.00022779	C1			TRA:CAVREDNYGQNFVF TRB:CSASDREKGFF	3	0.0011583	C2			TRA:CAESSGNTPLVF TRA:CAGGSGVAGGFKTIF TRB:CASKRTGTHNEQFF	3	0.000868307	C2
								TRA:CVVSAGNYQLIW TRB:CASSFLAGTLEQYF	1	0.00022779	C2			TRA:CLVGDWGNAGNMLTF TRB:CASRMSGSSYNEQFF	3	0.0011583	C2			TRA:CACPTTGANSKLTF TRB:CASSFLAGGPDTQYF	3	0.000868307	C2
								TRA:CVVSALTGGGNKLTF TRA:CVVSVPEGNNRLAF TRB:CASRGGAGELFF	1	0.00022779	C2			TRA:CAVSNAGGTSYGKLTF TRB:CASSHTQGSATNEKLFF	3	0.0011583	C1			TRA:CALSLKIYTGTASKLTF TRB:CASSSSRGAGLYNEQFF	3	0.000868307	C2
								TRA:CVVSASGGSYIPTF TRB:CAITDSSGANVLTF	1	0.00022779	C2			TRB:CASSSYLAGGGNEQFF	3	0.0011583	C2			TRB:CASSEALLYATGRMNTEAFF	3	0.000868307	C1
								TRA:CVVSDTSGTYKYIF TRB:CASSQDGVQPQHF	1	0.00022779	C1			TRA:CALEVFWNNNARLMF TRB:CASSGGYNSPLHF	3	0.0011583	C1			TRB:CASSLGQGVYEQYF	3	0.000868307	C2
								TRA:CVVSVTDKLIF TRB:CATSGGSVRTDTQYF	1	0.00022779	C2			TRA:CAVNFWDARLMF TRB:CSACAGRGHLRIYNEQFF	1	0.0003861	C2			TRA:CAASGGYNKLIF TRB:CASSFGQANEKLFF	3	0.000868307	C1
								TRA:CVVSEGSQGNLIF TRB:CASSFGDTQYF	1	0.00022779	C2			TRA:CAVNGGTSYGKLTF TRB:CSVEARGNEQFF	1	0.0003861	C2			TRA:CAVRPSASKIIF TRB:CSVEDPLSTNAYEQYF	3	0.000868307	C2
								TRA:CVVSEMGAGSYQLTF TRB:CATRTGEFLNTEAFF	1	0.00022779	C1			TRA:CAVKGWMRF TRB:CASSTRTSGNRNGEQFF	1	0.0003861	C2			TRB:CASSLVAAHYNEQFF TRB:CASSPGTSEIYEQYF	3	0.000868307	C2
								TRA:CVVSEPGGYNKLIF TRB:CASSQLGEDSPLHF	1	0.00022779	C1			TRB:CASSPLSQDGDFGANVLTF	1	0.0003861	C2			TRA:CAPSAGGGSRLTF TRB:CASSQLFSWGRLEQYF	3	0.000868307	C2
								TRA:CVVSESGGYQKVTF TRB:CASSVTSGHSYEQYF	1	0.00022779	C2			TRB:CASSPRGWRETQYF	1	0.0003861	C2			TRA:CVVKREAGNMLTF TRB:CASSLVGISGANVLTF	3	0.000868307	C2
								TRA:CVVSEVYNNNDMRF TRB:CASGTLAGAKGRFF	1	0.00022779	C2			TRB:CASSQEATYSGANVLTF	1	0.0003861	C2			TRB:CASSLRGVMQFF	3	0.000868307	C2
								TRA:CVVSGANNLFF TRB:CASSQGAGRYEQYF	1	0.00022779	C2			TRB:CASSQGGAGGPTGELFF	1	0.0003861	C2			TRB:CASSLDGTGNTEAFF	3	0.000868307	C1
								TRA:CVVTAGGGFKTIF TRB:CASSLMGAAEAFF	1	0.00022779	C1			TRB:CASSQGGLAGPPDYEQYF TRB:CASSRSGLAGSDTQYF	1	0.0003861	C2			TRA:CRGYGQNFVF TRB:CASSRQGGAEKLFF	3	0.000868307	C1
								TRA:CVVTIGNQFYF TRB:CASSLAGEQYF	1	0.00022779	C2			TRB:CASSQGVSGRRPYEQYF	1	0.0003861	C2			TRA:CIVRVASNNARLMF TRB:CASSSFRGPVNSPLHF	5	0.00144718	C1
								TRA:CVVTPAGFQKLVF TRB:CATSRDEETQYF	1	0.00022779	C2			TRB:CASSRLAGVPNTGELFF	1	0.0003861	C2			TRA:CAEIRSGNKLVF TRB:CASSLGQGVYEQYF	5	0.00144718	C2
								TRB:CASSLGLMGTEAFF	1	0.00022779	C1			TRB:CASSRSLGETQYF	1	0.0003861	C2			TRA:CAMREGGWSSASKIIF TRB:CASSMSENTEAFF	5	0.00144718	C1
								TRA:CVVTRISGNTPLVF TRB:CASSWDRDEQYF	1	0.00022779	C2			TRA:CVVSVSWSASKIIF TRB:CAISEPTGNSGANVLTF	1	0.0003861	C2			TRA:CVVNKGDYKLSF TRB:CASSEALLYATGRMNTEAFF	38	0.010998552821997106	C1
								TRB:CAIRDNSYEQYF	1	0.00022779	C2			TRB:CASSSPGLAFDEQFF	1	0.0003861	C2			TRA:CAAKPTGNQFYF TRB:CASSFSTGELFF	20	0.00578871	C2
								TRB:CAISDRGQNNEQFF	1	0.00022779	C2			TRA:CVVSPGDGQKLLF TRB:CASSPTSGSYNEQFF	1	0.0003861	C2			TRA:CAMIIQGAQKLVF TRB:CAWSDPTMSYGYTF	14	0.0040521	C1
								TRB:CAISESSGTYEQYF	1	0.00022779	C2			TRA:CGGGSSNTGKLIF TRB:CATSRDPSGAETQYF TRB:CATSRHSGDTEAFF	1	0.0003861	C1 + C2			TRA:CAERGPSGGYQKVTF TRB:CASSPRQGGGNEKLFF	13	0.00376266	C1
								TRB:CASIKAGGNTQYF	1	0.00022779	C2			TRA:CGTAFILAGGTSYGKLTF TRB:CASSLRVGGGVFNEQFF TRB:CASSQGGAGGPTGELFF	1	0.0003861	C2			TRA:CAVWAGGGADGLTF TRA:CAYRTPYNTDKLIF TRB:CASSQGDRGNIQYF	13	0.00376266	C2
								TRB:CASRITPGSNQPQHF	1	0.00022779	C1			TRA:CGTEGNTGNQFYF TRB:CASSVTGLGNYGYTF	1	0.0003861	C1			TRA:CAVSDGTDKLIF TRB:CASSFRREANTGELFF	11	0.00318379	C2
								TRB:CASRNSGRALGTGELFF	1	0.00022779	C2			TRA:CIASNQAGTALIF TRB:CASSRRDRGQGEQFF TRB:CASSYGTQEQFF	1	0.0003861	C2			TRA:CVVSARMDSNYQLIW TRB:CASSLKGTSGGTNTGELFF	11	0.00318379	C2
								TRB:CASRPRGEEKLFF	1	0.00022779	C1			TRA:CISLYNQGGKLIF TRB:CASSPPRGPSSYNEQFF	1	0.0003861	C2			TRA:CAVRDKDNTDKLIF TRB:CASSFSWDNEQFF	10	0.00289436	C2
								TRA:CVVSLLYNFNKFYF TRB:CASSGTGRKMFF	1	0.00022779	C2			TRA:CIVLRHNAGNMLTF TRA:CIVRVAGETSGSRLTF TRB:CAWSGQGDTEAFF	1	0.0003861	C1			TRA:CAPYGGSQGNLIF TRB:CAITSDTGGPSYEQYF	9	0.00260492	C2
								TRB:CASRTANSPLHF	1	0.00022779	C1			TRA:CIVQSNTGKLIF TRB:CSARDQGVLVSPLHF TRB:CSASDGYTGELFF	1	0.0003861	C1 + C2			TRA:CAVTSGYSTLTF TRB:CASSYTSPTSGGDNEQFF	8	0.00231548	C2
								TRB:CASSFRGPTGGYTF	1	0.00022779	C1			TRA:CIVRFKTSYDKVIF TRB:CASSGLWDRIQPQHF	1	0.0003861	C1			TRA:CALSDKGGGADGLTF TRB:CASSHGGETQYF	8	0.00231548	C2
								TRB:CASSGRDRGPDTQYF	1	0.00022779	C2			TRA:CIVRFYAGNNRKLIW TRB:CASSLAGSNEKLFF	1	0.0003861	C1			TRB:CSARPIKETQYF	8	0.00231548	C2
								TRB:CASSISFQVDEQFF	1	0.00022779	C2			TRA:CIVRVANSGYALNF TRB:CASSLGAGGPYNEQFF	1	0.0003861	C2			TRA:CAMREGHVSKNNDMRF TRB:CAWSGWGNIRDTEAFF	8	0.00231548	C1
								TRB:CASSLAQGTGELFF	1	0.00022779	C2			TRB:CASSPLGQAGGPSYNEQFF	1	0.0003861	C2			TRA:CAALLGGYQLIW TRB:CASSSSAYNEQFF	7	0.00202605	C2
								TRB:CASSLDLYNEQFF	1	0.00022779	C2			TRB:CASSPERATYEQYF	1	0.0003861	C2			TRA:CAAHPMNYGGSQGNLIF TRB:CASSLSGTGYEQYF	6	0.00173661	C2
								TRB:CASSLFETQYF	1	0.00022779	C2			TRB:CASSLWSDANEQFF	1	0.0003861	C2			TRA:CAAITGGGNKLTF TRB:CASSSKDRVFEAFF	6	0.00173661	C1
								TRB:CASSLGATSGNTIYF	1	0.00022779	C1			TRB:CASTLSDRLNNEQFF	1	0.0003861	C2			TRB:CASSLGGRAFETQYF	6	0.00173661	C2
								TRB:CASSLGHSTSTDTQYF	1	0.00022779	C2			TRB:CATSRDPTGLEEKLFF	1	0.0003861	C1			TRA:CAVEHSSNTGKLIF TRB:CSARPIKETQYF	6	0.00173661	C2
								TRB:CASSFPGDEQYF	1	0.00022779	C2			TRB:CATSVQGADEQFF	1	0.0003861	C2			TRA:CAMREDNYGQNFVF TRB:CASSPRDSSYEQYF	6	0.00173661	C2
								TRB:CASSWDRVETQYF	1	0.00022779	C2			TRB:CAWMRGTSGRPEYNEQFF	1	0.0003861	C2			TRA:CAYKSGNQFYF TRB:CASSLTFSGGETQYF	6	0.00173661	C2
								TRA:CVVSLRDDKIIF TRB:CASSLSHRQGTVSRTSYNEQFF	1	0.00022779	C2			TRB:CSAIEETQYF TRB:CSARDRSGRSSYNEQFF	1	0.0003861	C2			TRA:CAVRDGYSSASKIIF TRB:CASSSRSGTGGFEAFF	6	0.00173661	C1
								TRB:CASSLGRQTAKNIQYF	1	0.00022779	C2			TRB:CSAKGGGTQYF TRB:CSARVAGRPRGEQYF	1	0.0003861	C2			TRA:CVVRQAGTALIF TRB:CASSMGLGGNEQFF	6	0.00173661	C2
								TRB:CASSLQQGRIGAFF	1	0.00022779	C1			TRB:CSARASGLADSSYNEQFF TRB:CSASSGGRGLYEQYF	1	0.0003861	C2			TRA:CAFLYGGSQGNLIF TRB:CASSLRGVMQFF	6	0.00173661	C2
								TRB:CASSQVILAGGQETQYF	1	0.00022779	C2			TRB:CSARDRGAGLRETQYF TRB:CSVELAGAYEQYF	1	0.0003861	C2			TRA:CILRDVLDSNYQLIW TRB:CASSCKQGARGTDTQYF	6	0.00173661	C2
								TRB:CASSLRPRGPEGSNQPQHF	1	0.00022779	C1			TRB:CSASDGYTGELFF TRB:CSASLGSTAYNEQFF	1	0.0003861	C2			TRA:CAGEGDETSGSRLTF TRB:CSASPIWTGGLMNTIYF	5	0.00144718	C1
								TRB:CASSPFMYEQYF	1	0.00022779	C2			TRB:CSASPLLQETQYF	1	0.0003861	C2			TRA:CAVSEAILGTDKLIF TRB:CASSLDGTGNTEAFF	5	0.00144718	C1
								TRB:CASSQDGWGVSGTQYF	1	0.00022779	C2			TRB:CSVELAGAYEQYF	1	0.0003861	C2			TRB:CAITSDTGGPSYEQYF	5	0.00144718	C2
								TRB:CASSQEGGQPQHF	1	0.00022779	C1			TRB:CASSSWDRGVYEQYF	1	0.0003861	C2			TRA:CAGDLNNAGNMLTF TRB:CASSLIGTEAFF	3	0.000868307	C1
								TRB:CASSQEVTGDTEAFF	1	0.00022779	C1			TRB:CASSSSTDTQYF	1	0.0003861	C2			TRA:CAERINDMRF TRB:CASSHLAGVPKLFF	3	0.000868307	C2
								TRB:CASSQGRGSYNEQFF	1	0.00022779	C2			TRB:CASSSPGLPNNYNEQFF	1	0.0003861	C2			TRA:CAVFEYALNF TRB:CASSYSGTAQETQYF	3	0.000868307	C2
								TRB:CASSQIGRGTNSPLHF	1	0.00022779	C1			TRB:CASSPLFVGADYEQYF	1	0.0003861	C2			TRA:CAVKSSGDKLTF TRB:CASSIGRGTGGHGYTF	3	0.000868307	C1
								TRB:CASSQTYDQANEQFF	1	0.00022779	C2			TRB:CASSLSPGRANEKLFF	1	0.0003861	C1			TRA:CAERINDMRF TRA:CIVREGEYGNKLVF TRB:CASSHLAGVPKLFF	2	0.000578871	C2
								TRB:CASSRASGFGEQFF	1	0.00022779	C2			TRB:CASSLTLGYEQYF	1	0.0003861	C2			TRA:CAYKSGNQFYF TRB:CASSLTFSGGETQYF TRB:CSARVVRGRHSPLHF	2	0.000578871	C1 + C2
								TRB:CASSWSSYEQYF	1	0.00022779	C2			TRB:CASSLVAGGYEQYF	1	0.0003861	C2			TRA:CAERKGGKLIF TRB:CATSTLQGNTQYF	2	0.000578871	C2
								TRB:CASSRPRLAGGEQFF	1	0.00022779	C2			TRB:CASSLVDLAGSEFF	1	0.0003861	C2			TRA:CAVRDIGGDKLIF TRB:CASSLQGFEQYF	2	0.000578871	C2
								TRB:CASSSRLAGGIKTQYF	1	0.00022779	C2			TRB:CASSLWAGSQETQYF	1	0.0003861	C2			TRA:CAVTFFNTDKLIF TRB:CASSPDGNQPQHF	2	0.000578871	C1
								TRB:CASSSSGTGLNQPQHF	1	0.00022779	C1			TRB:CASSLWLATSTDTQYF	1	0.0003861	C2			TRA:CAYNLRGGATNKLIF TRB:CSVARGTRYEQYF	2	0.000578871	C2
								TRB:CASSSTSGRYYEQYF	1	0.00022779	C2			TRA:CIVRLSQGGSEKLVF TRA:CIVRSNNNAGNMLTF TRB:CSARDWRRGLGSGEQYF	1	0.0003861	C2			TRA:CAESFNNAGNMLTF TRB:CASRKGIRSGANVLTF	2	0.000578871	C2
								TRB:CASSVGASGSLTDTQYF	1	0.00022779	C2			TRB:CASSYSPYRRSYGYTF	1	0.0003861	C1			TRA:CAVRGETSGGSNYKLTF TRB:CASSLGRGRTDTQYF	2	0.000578871	C2
								TRB:CASSYERRVSYNEQFF	1	0.00022779	C2			TRA:CIVRLVGFQKLVF TRB:CSARDRGAGLRETQYF TRB:CSASDGYTGELFF	1	0.0003861	C2			TRA:CAESIDTGGFKTIF TRB:CSARSGGSGNQPQHF	2	0.000578871	C1
								TRB:CASSYSRGYEQFF	1	0.00022779	C2			TRA:CIVRRYGGATNKLIF TRB:CASSLDPGTYNEQFF	1	0.0003861	C2			TRA:CAVSFGGSQGNLIF TRB:CASSEQAGGAGGELFF	2	0.000578871	C2
								TRB:CSATGLAGSYEQYF	1	0.00022779	C2			TRA:CAVWAEPSGGGADGLTF TRB:CASSFPSYEQYF TRB:CASTLGGTGDGYTF	1	0.0003861	C1 + C2			TRA:CALSAYSSASKIIF TRB:CASGMGQGTGELFF	2	0.000578871	C2
								TRB:CSATGLAATYEQYF	1	0.00022779	C2			TRA:CALSEGSGYALNF TRB:CASSFSAGTSNTGELFF TRB:CASSLAGNEQYF	1	0.0003861	C2			TRA:CAMRVNYGQNFVF TRB:CASSLALGLAGVEADTQYF	2	0.000578871	C2
								TRB:CASSLGTHRKSDTQYF	1	0.00022779	C2			TRA:CIVRVLGGRRALTF TRB:CASSLIGQGEEQYF	1	0.0003861	C2			TRA:CAVRVNTGGFKTIF TRB:CASSLGPGQAYEQYF	2	0.000578871	C2
								TRB:CSAISCGQPQETQYF	1	0.00022779	C2			TRA:CVVSIYGKLTF TRB:CAWSEEPGGETQYF	1	0.0003861	C2			TRA:CIVRVVSGSARQLTF TRB:CAWLELAGGDNEQFF	2	0.000578871	C2
								TRB:CASSYSSNRPSGRAASSQETQYF	1	0.00022779	C2			TRA:CIVRVLNSNYQLIW TRA:CVVSNNAGNMLTF TRB:CASSPQRYEQYF	1	0.0003861	C2			TRA:CIVRATGNQFYF TRB:CSVGRNTEAFF	2	0.000578871	C1
								TRB:CATKGGGPSGELFF	1	0.00022779	C2			TRA:CVVNIHGSARQLTF TRB:CASSEGTVNYGYTF	1	0.0003861	C1			TRA:CALDGRDGNNRLAF TRB:CASSIQGGEAFF	2	0.000578871	C1
								TRB:CATSDPGRGTDTQYF	1	0.00022779	C2			TRA:CVVNNRGYSTLTF TRB:CATSDINSGSTSDTQYF	1	0.0003861	C2			TRA:CAGQRRSGAGSYQLTF TRB:CASRRNNEQFF	2	0.000578871	C2
								TRB:CATSDWGAGEQFF	1	0.00022779	C2			TRA:CVVNTNTGKLIF TRB:CSVERGLGTEAFF	1	0.0003861	C1			TRA:CAGRKGSKNGQNFVF TRB:CASSPSTNYGYTF	2	0.000578871	C1
								TRB:CATSRDATSGRAGEQFF	1	0.00022779	C2			TRA:CVVPDLNAGKSTF TRB:CATSVQGADEQFF	1	0.0003861	C2			TRA:CALDFLPKTGGGNKLTF TRB:CSARVLASNQDEQFF	2	0.000578871	C2
								TRB:CAWSGANTGELFF	1	0.00022779	C2			TRA:CAVVSGAGSYQLTF TRB:CASGSGTGGIRELFF	1	0.0003861	C2			TRA:CIVRVRGSGNTPLVF TRB:CASSEFLGVLYSSEAFF	2	0.000578871	C1
								TRB:CASSLGRGHGQETQYF	1	0.00022779	C2			TRA:CVVRATGRRALTF TRB:CSARASGLADSSYNEQFF TRB:CSASDGYTGELFF	1	0.0003861	C2			TRA:CATDAEGAQKLVF TRB:CASNGGGAGAKNIQYF	2	0.000578871	C2
								TRB:CSAEGPLYGYTF	1	0.00022779	C1			TRA:CVVRRTTDSWGKFQF TRB:CASSQLAGANEQYF	1	0.0003861	C2			TRA:CAEKGQAGTALIF TRB:CASRGQVSSYEQYF	2	0.000578871	C2
								TRB:CSARDIVQDYNEQFF	1	0.00022779	C2			TRA:CVVSAGNNDMRF TRB:CASSLASGGAGDYGYTF TRB:CASSYGAGGRETQYF	1	0.0003861	C1 + C2			TRA:CIVRVGTGGFKTIF TRB:CSASASAIYEQYF	2	0.000578871	C2
								TRB:CASSYFKETQYF	1	0.00022779	C2			TRA:CVVSALDGGATNKLIF TRB:CASKAGGLHEQYF	1	0.0003861	C2			TRA:CIVRVGNNARLMF TRB:CASSQVLNYGYTF	2	0.000578871	C1
								TRB:CSARDPGGRAYEQYF	1	0.00022779	C2			TRA:CVVSDRWGMRF TRB:CASMPGYTDTQYF	1	0.0003861	C2			TRA:CAGVTSYDKVIF TRB:CASSLGYEQYF	2	0.000578871	C2
								TRB:CSARPSRNTGELFF	1	0.00022779	C2			TRA:CVVSEGDSNYQLIW TRB:CAISESIGRGTQYF	1	0.0003861	C2			TRA:CAMREVNTGNQFYF TRB:CASSPRTGPSYNEQFF	2	0.000578871	C2
								TRB:CSARVGKGYEQYF	1	0.00022779	C2			TRA:CVVGGNNAGNMLTF TRA:CVVRATGRRALTF TRB:CASSLSGNPTGAFF TRB:CASTKAGEQFF	1	0.0003861	C1 + C2			TRA:CAIYTGTASKLTF TRB:CASSYGGANVLTF	2	0.000578871	C2
								TRB:CSARVLAGEQFF	1	0.00022779	C2			TRA:CIVRVRRVTGGFKTIF TRA:CLPRGRNGGSQGNLIF TRB:CASSIEASWQETQYF TRB:CASSLGGYEQYF	1	0.0003861	C2			TRA:CALSGGTSYGKLTF TRB:CSAREPGQGTMSQHF	2	0.000578871	C1
								TRB:CSASPSATKNEQFF	1	0.00022779	C2			TRA:CIVRVRSNTGKLIF TRB:CASSQRDWASYEQYF	1	0.0003861	C2			TRA:CAMSLYNTDKLIF TRB:CSARPGPEGSPLHF	2	0.000578871	C1
								TRB:CSASQRPESGQGVAGYTF	1	0.00022779	C1			TRA:CLLGDRWHGGATNKLIF TRB:CATSDLGLAGTQYF	1	0.0003861	C2			TRA:CAVVNQAGTALIF TRB:CASRNLVGNAETQYF	2	0.000578871	C2
								TRB:CSAETISGRAPSYEQYF	1	0.00022779	C2			TRA:CVVRATGRRALTF TRB:CSARATMRQGHYGYTF TRB:CSASDGYTGELFF	1	0.0003861	C1 + C2			TRA:CAVRAPGGTALIF TRB:CATRDSSSYNEQFF	2	0.000578871	C2
								TRB:CSATRTGENTEAFF	1	0.00022779	C1			TRA:CAVVPSPQTSGSRLTF TRB:CASSYGLADQETQYF	1	0.0003861	C2			TRA:CAAITGNQFYF TRB:CASSYGQVDWSGYTF	3	0.000868307	C1
														TRA:CAVTVSGAGSYQLTF TRB:CASSATRWGPNTEAFF TRB:CASSQGPTRGLTDTQYF	1	0.0003861	C1 + C2			TRA:CAYNYGQNFVF TRB:CSARTTGSGEQYF	3	0.000868307	C2
														TRA:CAVTSSANSGYALNF TRB:CASSQDDWDTYTGELFF	1	0.0003861	C2			TRA:CAVKGGSNYKLTF TRB:CASSSGPWKESSYNSPLHF	3	0.000868307	C1
														TRA:CIVRSNNNAGNMLTF TRB:CSARDGGQFVAKNIQYF TRB:CSASLGSTAYNEQFF	1	0.0003861	C2			TRA:CAVSQAGTALIF TRB:CASSSITGAVGQETQYF	3	0.000868307	C2
														TRA:CIVRSNNNAGNMLTF TRB:CSARDLDGASYEQYF TRB:CSASLGSTAYNEQFF	1	0.0003861	C2			TRA:CAMREGLYSGAGSYQLTF TRB:CASSLEGSNQPQHF	3	0.000868307	C1
														TRA:CIVRSRSNDYKLSF TRB:CASSLDRGDEQFF	1	0.0003861	C2			TRA:CAVGAWSNDYKLSF TRB:CSATTSVQGGTQYF	3	0.000868307	C2
														TRA:CIVRVAGGSYIPTF TRB:CASSRSYEQYF	1	0.0003861	C2			TRB:CASSVRPSGSIIALDEQFF	3	0.000868307	C2
														TRA:CGAVLNYGQNFVF TRB:CASSLTSGSLGYEQYF	1	0.0003861	C2			TRA:CAALKRDARLMF TRB:CASSSQDRGLYNEQFF	3	0.000868307	C2
														TRA:CGADKKTSYDKVIF TRB:CASSLAGNEQYF TRB:CASSPTAVYEQYF	1	0.0003861	C2			TRA:CALLPRGGQKLLF TRB:CASSPTGASTDTQYF	3	0.000868307	C2
														TRA:CAYRSSPYSGGGADGLTF TRB:CASSPRAWSEDTQYF	1	0.0003861	C2			TRA:CALLYNAGNMLTF TRB:CASSEPSTGSEQYF	3	0.000868307	C2
														TRA:CAVTKAAGNKLTF TRB:CASSLDGTVYEQYF	1	0.0003861	C2			TRA:CAVGGTSGTYKYIF TRB:CASSLSTNNEQFF	3	0.000868307	C2
														TRA:CAVSVAGGTSYGKLTF TRB:CASSATRWGPNTEAFF TRB:CASSHTQGSGTNEKLFF	1	0.0003861	C1			TRA:CALAETSGSRLTF TRB:CASSLGPLVSL	3	0.000868307	C2
														TRA:CAVSVAGGTSYGKLTF TRB:CASSHTQGSGTNEKLFF TRB:CASSQDRYRWNTEAFF	1	0.0003861	C1			TRA:CAARLWGGGGGADGLTF TRA:CAASASPEGGTYKYIF TRB:CASSFRDFTEAFF	3	0.000868307	C1
														TRA:CAVSVAGGTSYGKLTF TRB:CASSHTQGSGTNEKLFF TRB:CASSQGGAGGPTGELFF	1	0.0003861	C1 + C2			TRA:CALSDPGSSNTGKLIF TRB:CASSYQLLGRLVTEAFF	2	0.000578871	C1
														TRA:CAVSVAGTYKYIF TRB:CASSSRTGGVYEQYF	1	0.0003861	C2			TRA:CALSEAYGGATNKLIF TRB:CASSQAEALYNEQFF	2	0.000578871	C2
														TRA:CAVSVMGAQKLVF TRB:CASSQDHWAGRGDTQYF TRB:CASSQGVSGRRPYEQYF	1	0.0003861	C2			TRA:CAVRENTGFQKLVF TRB:CASSQDLAGGGGKLFF	2	0.000578871	C1
														TRA:CAVSVMGAQKLVF TRB:CASSQGVSGRRPYEQYF	1	0.0003861	C2			TRA:CAFGATNKLIF TRB:CASSGTGTSGYGYTF	2	0.000578871	C1
														TRA:CAVSVTGGYQKVTF TRB:CATSARTSGSNEQFF TRB:CATSEPGSDTQYF	1	0.0003861	C2			TRA:CAVRENNARLMF TRB:CSARDWTGGSHQPQHF	2	0.000578871	C1
														TRA:CAVSVTGGYQKVTF TRB:CATSARTSGSNEQFF	1	0.0003861	C2			TRA:CAEYKGGKLIF TRB:CAAKSSGTDTQYF	2	0.000578871	C2
														TRA:CAVTMNNARLMF TRA:CLVGDSRRNSGNTPLVF TRB:CSASLGSTAYNEQFF TRB:CSATEEGLYEQYF	1	0.0003861	C2			TRA:CAFIGTNAGKSTF TRB:CASSRSPTNYEQYF	2	0.000578871	C2
														TRA:CAVWAEPSGGGADGLTF TRB:CASTLGGTGDGYTF	1	0.0003861	C1			TRA:CGADKSGGSNYKLTF TRB:CDPRSNQPQHF	2	0.000578871	C1
														TRA:CAVTMNNARLMF TRA:CLVGDSRRNSGNTPLVF TRB:CSATEEGLYEQYF	1	0.0003861	C2			TRA:CAYRGHISNFGNEKLTF TRB:CATTRDRGHSWPQHF	2	0.000578871	C1
														TRA:CAVTSGTYKYIF TRB:CASSLDTGVSYEQYF TRB:CASSSGQGLIQYF	1	0.0003861	C2			TRA:CAESSFDTGRRALTF TRB:CSARWAGADTQYF	2	0.000578871	C2
														TRA:CAVTSMNTGFQKLVF TRB:CASSQDFAGRTTGELFF TRB:CASSQDGTSGRETQYF	1	0.0003861	C2			TRA:CAKKRGGSQGNLIF TRB:CATQAGGTDTQYF	2	0.000578871	C2
														TRA:CIVRLVGFQKLVF TRB:CSASDGYTGELFF TRB:CSASLGSTAYNEQFF	1	0.0003861	C2			TRA:CAVRDLFSSASKIIF TRB:CASSAGERQPQHF	2	0.000578871	C1
														TRB:CASSYSGRPNEQFF	1	0.0003861	C2			TRB:CASDRTGEGGYTF	2	0.000578871	C1
														TRB:CASSYGTQEQFF	1	0.0003861	C2			TRA:CAEKVHNYGQNFVF TRB:CASGLDRNTEAFF	2	0.000578871	C1
														TRB:CASSWGAFVGSYNEQFF	1	0.0003861	C2			TRA:CAVTPPGNQFYF TRB:CASSQRTHQETQYF	2	0.000578871	C2
														TRA:CAVRDSEGGATNKLIF TRB:CAIQTRWSYEQYF	1	0.0003861	C2			TRA:CVVKDGGATNKLIF TRB:CASSEALGGKTYEQYF	1	0.000289436	C2
														TRA:CAVRDVNNDMRF TRB:CASSQRQGGSSAINSPLHF	1	0.0003861	C1			TRA:CAVSKTGGYQKVTF TRB:CASSGDRSVNGYTF	1	0.000289436	C1
														TRA:CAVRDGARNYGQNFVF TRB:CASSAVLAGERFF TRB:CASSPLADGPYEQYF	1	0.0003861	C2			TRA:CAVSDMSNYQLIW TRB:CATSDTRDANRKAFF	1	0.000289436	C1
														TRA:CAVRDVPRNTPLVF TRB:CAWSSPGLDTQYF	1	0.0003861	C2			TRB:CSAVGLAELTDTQYF	1	0.000289436	C2
														TRA:CAVRDYSNYQLIW TRB:CASSQEDRAPGYTF	1	0.0003861	C1			TRB:CSVAPGYGYTF	1	0.000289436	C1
														TRA:CAVRGSGGYQKVTF TRB:CASSIRDRGIDEQFF	1	0.0003861	C2			TRB:CSVARGSLPPEQYF	1	0.000289436	C2
														TRA:CAVRGYNARLMF TRB:CATSRGAGANVLTF	1	0.0003861	C2			TRB:CSVGTGENYGYTF	1	0.000289436	C1
														TRA:CAVRIQGAQKLVF TRB:CASSEAGGQGGYTF TRB:CASSPSGPFYGYTF	1	0.0003861	C1			TRB:CASSVSGGGPDTQYF	1	0.000289436	C2
														TRA:CAVRDIRTNAGKSTF TRB:CSARDGRLAVNNEQFF	1	0.0003861	C2			TRB:CASSTGQTYEQYF	1	0.000289436	C2
														TRA:CAVRDRGAGKSTF TRB:CASSVEFGSYNEQFF	1	0.0003861	C2			TRB:CASSLVGRSRSPLHF	1	0.000289436	C1
														TRA:CAVRDARSGTYKYIF TRB:CASSQDWGASGNEQFF	1	0.0003861	C2			TRB:CASSSSAYNEQFF	1	0.000289436	C2
														TRA:CAVQAWDGGSQGNLIF TRB:CASSLAGNEQYF TRB:CASSLALGRHTEAFF	1	0.0003861	C1 + C2			TRB:CASSLVGYTYNEQFF	1	0.000289436	C2
														TRA:CAVNSGGSNYKLTF TRB:CASSIGVGFVSNQPQHF TRB:CASSQELTDTQYF	1	0.0003861	C1			TRB:CASSLVPSYEQYF	1	0.000289436	C2
														TRA:CAVNSGGSNYKLTF TRB:CASSIGVGFVSNQPQHF	1	0.0003861	C1			TRB:CASSNRGVDEQYF	1	0.000289436	C2
														TRA:CAVNSGGYQKVTF TRB:CATSDTGTIYGYTF	1	0.0003861	C1			TRB:CASSPFRTDSYNSPLHF	1	0.000289436	C1
														TRA:CAVNVGNTGKLIF TRA:CAVTRPQLSF TRB:CSVGLGSSTDTQYF	1	0.0003861	C2			TRB:CSASRGREDTQYF	1	0.000289436	C2
														TRA:CAVPTSGTYKYIF TRA:CAVRYSGAGSYQLTF TRB:CASRSDRGEQFF TRB:CASSEVSVYGYTF	1	0.0003861	C1 + C2			TRB:CASSPGLAGVSYEQYF	1	0.000289436	C2
														TRA:CAVQALPSNAGGTSYGKLTF TRB:CASRVDRGRFGRAMNIQYF	1	0.0003861	C2			TRB:CASSPLVSRASEEKLFF	1	0.000289436	C1
														TRA:CAVQDSNYQLIW TRB:CSARDVAGDLGGQFF TRB:CSASLGSTAYNEQFF	1	0.0003861	C2			TRB:CASSPPGRLTYEQYF	1	0.000289436	C2
														TRA:CAVQIYSSASKIIF TRB:CASSPPGHYEQYF	1	0.0003861	C2			TRB:CASSPRQGGGNEKLFF	1	0.000289436	C1
														TRA:CAVNRLTGGGNKLTF TRB:CAISESLSYGYTF TRB:CASSIETGLGQPQHF	1	0.0003861	C1			TRB:CASSPSGAGGAEQFF	1	0.000289436	C2
														TRA:CAVRDPTGGGNKLTF TRB:CSVDLTTQYF	1	0.0003861	C2			TRB:CASSQDFAGELFF	1	0.000289436	C2
														TRA:CAVRDLTGGGADGLTF TRB:CASSPGQGPSVEAFF	1	0.0003861	C1			TRB:CASSQDNSGDQETQYF	1	0.000289436	C2
														TRA:CAVRDLTGGGADGLTF TRB:CASSLETHRTNTGELFF TRB:CASSPGQGPSVEAFF	1	0.0003861	C1 + C2			TRB:CASSQEGGTGYTF	1	0.000289436	C1
														TRA:CAVKGGSWGKLQF TRA:CVVRATGRRALTF TRB:CSASDGYTGELFF TRB:CSASLGSTAYNEQFF	1	0.0003861	C2			TRB:CASSQETQYF	1	0.000289436	C2
														TRA:CAVGPPHTGTASKLTF TRB:CATSDGQGVAQPQHF	1	0.0003861	C1			TRB:CASSQGDLGYGYTF	1	0.000289436	C1
														TRA:CAVGGLNNARLMF TRB:CASSKGLAGVQTQYF TRB:CASSSRRTSGSKMRRDNEQFF	1	0.0003861	C2			TRB:CASSQGRGASQPQHF	1	0.000289436	C1
														TRA:CAVGGPNTGNQFYF TRB:CASSPPGLAGIEQYF TRB:CASSQDPGRDSGYTF	1	0.0003861	C1 + C2			TRB:CASSQTLGLAGGWGAKNIQYF	1	0.000289436	C2
														TRA:CAVGGYQKVTF TRB:CASSLVDLAGSEFF TRB:CASSPPDRTDTQYF	1	0.0003861	C2			TRB:CASSQVVGLPEQYF	1	0.000289436	C2
														TRA:CAVGGYQKVTF TRB:CASSPPDRTDTQYF	1	0.0003861	C2			TRB:CASSPLGVWNTGELFF	1	0.000289436	C2
														TRA:CAVGNSGGSNYKLTF TRB:CASSYSRFSGSGVGEQFF	1	0.0003861	C2			TRB:CSARPIKETQYF TRB:CSVDGDSYEQYF	1	0.000289436	C2
														TRA:CAVGPGGQKLLF TRB:CSVAGTRSNTGELFF	1	0.0003861	C2			TRB:CSARKGQGKSPLHF	1	0.000289436	C1
														TRA:CAVGTPNTGNQFYF TRB:CAWGRYGQGDIQYF TRB:CAWSVGGRNTEAFF	1	0.0003861	C1 + C2			TRB:CSAREPGQGTMSQHF	1	0.000289436	C1
														TRA:CAVKDSNYQLIW TRB:CASSQDLPGEKDTQYF	1	0.0003861	C2			TRB:CASRTGRIYSEAFF	1	0.000289436	C1
														TRA:CAVGVDGQKLLF TRB:CSATPPGTQNIQYF	1	0.0003861	C2			TRB:CASSARPGGGYEQYF	1	0.000289436	C2
														TRA:CAVGYSSASKIIF TRB:CASTGTGSFYGYTF	1	0.0003861	C1			TRB:CASSDGAGRAGTYNEQFF	1	0.000289436	C2
														TRA:CAVHHGGGNKLTF TRB:CASSLGDRDYGYTF	1	0.0003861	C1			TRB:CASSDLLAGGRRAGELFF	1	0.000289436	C2
														TRA:CAVIERGATNKLIF TRB:CASSLAGNEQYF	1	0.0003861	C2			TRB:CASSDSGTGAYEQYF	1	0.000289436	C2
														TRA:CAVISGGYNKLIF TRB:CASSLGRSYNEQFF	1	0.0003861	C2			TRB:CASSDTGTSGRARFF	1	0.000289436	C2
														TRA:CAVIWTGGYQKVTF TRB:CASSLPSGGYEQYF TRB:CASSSPGRVPNSPLHF	1	0.0003861	C1 + C2			TRB:CASSEPSTGSEQYF	1	0.000289436	C2
														TRA:CAVNGNQFYF TRB:CASSIKQREIYEQYF	1	0.0003861	C2			TRB:CASSEVGTGVSGNTIYF	1	0.000289436	C1
														TRA:CAVNNARLMF TRB:CASSLDTGVSYEQYF TRB:CASSQTGGNEQFF	1	0.0003861	C2			TRB:CASSLSAGGWQPQHF	1	0.000289436	C1
														TRA:CAVNQAGTALIF TRB:CASSPSGTGGYEQYF	1	0.0003861	C2			TRB:CASSLSREYQPQHF	1	0.000289436	C1
														TRA:CAVRDSNTGKLIF TRB:CASSPTPPVNPQFF	1	0.0003861	C2			TRA:CVVSYNSGNTPLVF TRB:CASSPVAQRVTDTQYF	1	0.000289436	C2
														TRA:CAVRDLTGGGADGLTF TRA:CAVRSWAGNNRKLIW TRB:CASSFGGGRGSNQPQHF	1	0.0003861	C1			TRB:CASSVEPGGTDTQYF	1	0.000289436	C2
														TRA:CAVQSNGQKLLF TRB:CASSLSYRGSPLHF	1	0.0003861	C1			TRB:CASSYTGNTEAFF	1	0.000289436	C1
														TRA:CAVRALDTGRRALTF TRB:CASSLARDRVTDTQYF	1	0.0003861	C2			TRB:CASSYTSPTSGGDNEQFF	1	0.000289436	C2
														TRA:CAVRALLNKFYF TRB:CASSPSGPFYGYTF TRB:CASSQDPGRDSGYTF	1	0.0003861	C1			TRB:CASVEGTTYEQYF	1	0.000289436	C2
														TRA:CAVRALLNKFYF TRB:CASSQDPGRDSGYTF	1	0.0003861	C1			TRB:CATSARATDTQYF	1	0.000289436	C2
														TRB:CASNSRVVEQYF	1	0.0003861	C2			TRB:CATSDSDRPGADTQYF	1	0.000289436	C2
														TRA:CVVTGGGSNYKLTF TRB:CASSLVGPQHF	1	0.0003861	C1			TRB:CATSTLQGNTQYF	1	0.000289436	C2
														TRA:CVVTGVHAGGTSYGKLTF TRB:CATTSASGHNEQFF	1	0.0003861	C2			TRB:CAWIPGGILYNEQFF	1	0.000289436	C2
														TRB:CAIKGGPTAFF	1	0.0003861	C1			TRB:CAWSGWGNIRDTEAFF	1	0.000289436	C1
														TRB:CASGDDINQPQHF	1	0.0003861	C1			TRB:CAWSMNTEAFF	1	0.000289436	C1
														TRB:CASGQDPYNEQFF	1	0.0003861	C2			TRB:CAWSRGSGNEQYF	1	0.000289436	C2
														TRB:CASQPDWRSNEQFF	1	0.0003861	C2			TRB:CSAFTSGRAYEQYF	1	0.000289436	C2
														TRB:CASSEISGTEAFF	1	0.0003861	C1			TRB:CSALGRPGNEQFF	1	0.000289436	C2
														TRB:CASRAGGFNTGELFF	1	0.0003861	C2			TRB:CSANSPGRRVADTQYF	1	0.000289436	C2
														TRB:CASRRWGQGGTEAFF	1	0.0003861	C1			TRB:CSARAGWWADTQYF	1	0.000289436	C2
														TRB:CASRSTFSYNEQFF	1	0.0003861	C2			TRB:CSARDPQGDSGNTIYF	1	0.000289436	C1
														TRB:CASSAGLRGVNSNQPQHF	1	0.0003861	C1			TRB:CASSRGLNQPQHF	1	0.000289436	C1
														TRB:CASSAGQGPSGNTIYF	1	0.0003861	C1			TRB:CASSRLTSSGHLDTQYF	1	0.000289436	C2
														TRB:CASSATRWGPNTEAFF	1	0.0003861	C1			TRB:CASSSFRGPVNSPLHF	1	0.000289436	C1
														TRB:CASSLETHRTNTGELFF TRB:CASSLGQGSAGELFF	1	0.0003861	C2			TRB:CASSSRDRGRPGELFF	1	0.000289436	C2
														TRB:CASSLIGRDNYEQYF	1	0.0003861	C2			TRA:CGTESWHGGSQGNLIF TRB:CASSLVSASTDTQYF	1	0.000289436	C2
														TRA:CVVSSYSSASKIIF TRB:CASSLLGSGTRNTGELFF	1	0.0003861	C2			TRA:CAVTRQAGTALIF TRB:CASSIGTGVGGGETQYF	1	0.000289436	C2
														TRB:CASSLISVNTEAFF	1	0.0003861	C1			TRA:CAVTRRGSSNTGKLIF TRB:CASSMNTEAFF	1	0.000289436	C1
														TRB:CASSTHGLGGYGYTF	1	0.0003861	C1			TRA:CAVVMFSGGYNKLIF TRB:CASSPAGRATDTQYF	1	0.000289436	C2
														TRB:CASSVGNNQPQHF	1	0.0003861	C1			TRA:CAVYKDTGFQKLVF TRB:CASSHRTGLNTEAFF	1	0.000289436	C1
														TRB:CASSVVPSGIDTQYF	1	0.0003861	C2			TRA:CAVYPTWGYNKLIF TRB:CASSRDREVSGELFF	1	0.000289436	C2
														TRB:CASSELYGGSRNEQFF	1	0.0003861	C2			TRA:CAVYSRISKVIF TRB:CSARRGYANTGELFF	1	0.000289436	C2
														TRA:CLRGGQGFSFIF TRB:CASSEVSVYGYTF TRB:CASSPRLAGVYNEQFF	1	0.0003861	C1 + C2			TRA:CAYLAGTYKYIF TRB:CASSLLPSGQVDSYNEQFF	1	0.000289436	C2
														TRB:CASSESSRTYNEQFF	1	0.0003861	C2			TRA:CAYLTSGTYKYIF TRB:CSARAPLDLGETQYF	1	0.000289436	C2
														TRB:CASSLEMGLETQYF	1	0.0003861	C2			TRA:CAYNAGGTSYGKLTF TRB:CAWSAGTGADEQFF	1	0.000289436	C2
														TRA:CAVSTWGYGNNRLAF TRB:CASSLWSDANEQFF TRB:CASSWGQGDTGELFF	1	0.0003861	C2			TRA:CAYNNNNDMRF TRB:CASGASGTTNYGYTF	1	0.000289436	C1
														TRA:CAAADSGGGADGLTF TRB:CASSHYSLNTEAFF	1	0.0003861	C1			TRA:CAYRIAGGTSYGKLTF TRB:CASSTGYGEKLFF	1	0.000289436	C1
														TRA:CAVSTWGYGNNRLAF TRB:CASSWGQGDTGELFF	1	0.0003861	C2			TRA:CAYRTNFGNEKLTF TRB:CASSARPGGGYEQYF	1	0.000289436	C2
														TRB:CASSFGGGRGSNQPQHF	1	0.0003861	C1			TRA:CAYRTPYNTDKLIF TRB:CASSQGDRGNIQYF	1	0.000289436	C2
														TRB:CASSFGVGELFF TRB:CASSLGTGGLRYGYTF	1	0.0003861	C1 + C2			TRA:CAYSLSGTYKYIF TRB:CASSLGFYGHHNSPLHF	1	0.000289436	C1
														TRB:CASSFIPTGDYGYTF TRB:CASSLSPGRANEKLFF	1	0.0003861	C1			TRA:CAYVEDKIIF TRA:CGTEIETSGSRLTF TRB:CASSLYEGSSYEQYF	1	0.000289436	C2
														TRB:CASSFQQRDWANTGELFF	1	0.0003861	C2			TRA:CAYVEDKIIF TRB:CASSLYEGSSYEQYF	1	0.000289436	C2
														TRB:CASSFRGGIETQYF TRB:CASSPILGYGYTF	1	0.0003861	C1 + C2			TRA:CEDGNNRLAF TRB:CSARRQFNEKLFF	1	0.000289436	C1
														TRB:CASSFRGGIETQYF	1	0.0003861	C2			TRA:CGADNDMRF TRB:CASSFQGHTGELFF	1	0.000289436	C2
														TRB:CASSFYVGTVYNEQFF	1	0.0003861	C2			TRA:CGAGGVSNFGNEKLTF TRB:CASSQFTRNNEQFF	1	0.000289436	C2
														TRB:CASSGHSNQPQHF	1	0.0003861	C1			TRA:CAMPVFGNEKLTF TRB:CASSDTGGNQPQHF	1	0.000289436	C1
														TRB:CASSGLAGEQFF	1	0.0003861	C2			TRA:CGTELRTGGSYIPTF TRB:CASSLVANTEAFF	1	0.000289436	C1
														TRB:CASSGQLPNRGAYGYTF	1	0.0003861	C1			TRA:CGTELYNNNDMRF TRB:CASSESRYTEAFF	1	0.000289436	C1
														TRB:CASSHTQGSGTNEKLFF	1	0.0003861	C1			TRA:CGTEMSSGYSTLTF TRB:CASSIDGINQPQHF	1	0.000289436	C1
														TRB:CASSIHGYTEAFF	1	0.0003861	C1			TRA:CIVRVNTGANSKLTF TRB:CASSLTLDWGETQYF	1	0.000289436	C2
														TRB:CASSIYAGGLNLIGQFF	1	0.0003861	C2			TRA:CIVRVQRGGSEKLVF TRB:CASSSLRAGANVLTF	1	0.000289436	C2
														TRB:CASSLAGNEQYF	1	0.0003861	C2			TRA:CVVSVGSGNTGKLIF TRB:CASSLRGQIGELFF	1	0.000289436	C2
														TRB:CASSLAGQGGYEQYF	1	0.0003861	C2			TRA:CIVRVPQLGNQFYF TRB:CASSLKETQYF	1	0.000289436	C2
														TRB:CASSLAVGYSIDEQFF	1	0.0003861	C2			TRB:CASRRRGAVNYGYTF	1	0.000289436	C1
														TRB:CASSLAVPGQAANYGYTF	1	0.0003861	C1			TRA:CGTETSGSRLTF TRB:CASSLSAGGWQPQHF	1	0.000289436	C1
														TRB:CASSLEGRLPYNEQFF	1	0.0003861	C2			TRA:CIVRVKTSYDKVIF TRB:CSAQGTGGVSAEAFF	1	0.000289436	C1
														TRB:CASSEVLLSHNEQFF	1	0.0003861	C2			TRB:CASSSRTSGSHGELFF	1	0.000289436	C2
														TRB:CSVVLARRGVTEAFF	1	0.0003861	C1			TRA:CVVTPRRNTPLVF TRB:CATSGQETGNTIYF	1	0.000289436	C1
																				TRA:CVVSVRAGTASKLTF TRB:CASSLVPSYEQYF	1	0.000289436	C2
																				TRA:CAVTRNSGNTPLVF TRB:CASSLATLHEQFF	1	0.000289436	C2
																				TRA:CGTIAQGAQKLVF TRA:CLLPEYGNKLVF TRB:CASSSGQGETQYF	1	0.000289436	C2
																				TRA:CGTSPGTGGFKTIF TRB:CASSHEKSLAGANVLTF	1	0.000289436	C2
																				TRA:CGTVNKAAGNKLTF TRB:CASSYSGTGHYGYTF	1	0.000289436	C1
																				TRA:CIAFIPGGSYIPTF TRA:CIAWSGGYQKVTF TRB:CASSRQGNGNQPQHF	1	0.000289436	C1
																				TRA:CIAPPLDRGSTLGRLYF TRB:CASSGGTGGQPQHF	1	0.000289436	C1
																				TRA:CIDPNTNAGKSTF TRB:CASSLDRSTNEKLFF	1	0.000289436	C1
																				TRA:CILKNFGNEKLTF TRB:CASSPQGLVTEAFF	1	0.000289436	C1
																				TRA:CILLNAGKSTF TRB:CSARDISPAMPYEQYF	1	0.000289436	C2
																				TRA:CILRDRGGSNYKLTF TRB:CASRRLAGNTGELFF	1	0.000289436	C2
																				TRA:CILRDSDNAGNMLTF TRB:CSVSEGLWDEQYF	1	0.000289436	C2
																				TRA:CIVIKRGSNYKLTF TRB:CASKGGAYNEQFF	1	0.000289436	C2
																				TRA:CAVGIGNEKLTF TRB:CASSVGRGRYTF	1	0.000289436	C1
																				TRA:CIVMSTGFQKLVF TRB:CASSKHGGPRVIGEKLFF	1	0.000289436	C1
																				TRA:CIVRARGDGQKLLF TRB:CASSLWDNYEQYF	1	0.000289436	C2
																				TRA:CIVRDGLNAGNNRKLIW TRB:CASSLSGGRSDTQYF	1	0.000289436	C2
																				TRA:CIVRGTDSWGKFQF TRB:CASSELLAGAYEQYF	1	0.000289436	C2
																				TRA:CIVRPFGGGSQGNLIF TRB:CASSSHDAGNTEAFF	1	0.000289436	C1
																				TRA:CIVRPGGSGGSNYKLTF TRB:CASSPRSSGSSYNEQFF	1	0.000289436	C2
																				TRA:CIVRPSTSGTYKYIF TRB:CSVERTSGYWVNEQFF	1	0.000289436	C2
																				TRA:CIVRRADSGGSNYKLTF TRB:CASRGGQTPNEQFF	1	0.000289436	C2
																				TRA:CIVRRRGTTDSWGKFQF TRB:CASSGLYGYGYTF	1	0.000289436	C1
																				TRA:CIVRVALAGNMLTF TRB:CASSPQGQNGYTF	1	0.000289436	C1
																				TRA:CIVRVASNYQLIW TRB:CSATNRARGVYEQYF	1	0.000289436	C2
																				TRA:CGTRGLTDKLIF TRB:CSVESPLGQYF	1	0.000289436	C2
																				TRA:CAVSAASGGSYIPTF TRB:CASRATGDGYTF TRB:CASSIQSSYNSPLHF	1	0.000289436	C1
																				TRB:CASRRGTEDSYEQYF	1	0.000289436	C2
																				TRB:CASRGTAGTEAFF	1	0.000289436	C1
																				TRA:CAVPCESDGQKLLF TRA:CLVGGRTGRRALTF TRB:CASSRQNTGELFF	1	0.000289436	C2
																				TRA:CAVNVYNQGGKLIF TRB:CASSPGDTNTGELFF	1	0.000289436	C2
																				TRA:CAVNTRKLIW TRA:CAVRDTDNYGQNFVF TRB:CASSQDDLIGNQPQHF	1	0.000289436	C1
																				TRA:CAVNTQGGYQKVTF TRB:CASSFMGGSYEQYF	1	0.000289436	C2
																				TRA:CAVRDIGGGNFNKFYF TRB:CSARRPAGGPSTDTQYF	1	0.000289436	C2
																				TRA:CAVRDIRDSNYQLIW TRB:CASSLGTRTEQFF	1	0.000289436	C2
																				TRA:CAVRGNTDKLIF TRB:CASSPQQNTEAFF	1	0.000289436	C1
																				TRA:CAVRGSQGNLIF TRB:CASSLPRTFFNEQYF	1	0.000289436	C2
																				TRA:CAVLSGNTPLVF TRB:CASSYFRGSGGTEAFF	1	0.000289436	C1
																				TRA:CAVSAAAGKSTF TRB:CASSADGRSTDTQYF	1	0.000289436	C2
																				TRA:CAVRSSGGYQKVTF TRB:CASSPTGTITYEQYF	1	0.000289436	C2
																				TRA:CAVRSSKAAGNKLTF TRB:CASSFLAGGRDEQYF	1	0.000289436	C2
																				TRA:CAVPDLNTGTASKLTF TRB:CASSLAGNSGNTIYF	1	0.000289436	C1
																				TRA:CAVNAPPFSDGQKLLF TRB:CASSQGQGLGYEQYF	1	0.000289436	C2
																				TRA:CAVRVTNEKLTF TRB:CASSLGLAGVSDTQYF	1	0.000289436	C2
																				TRA:CAVNAATSYDKVIF TRB:CASSNFRYSDYGYTF	1	0.000289436	C1
																				TRA:CAVNAAGTYKYIF TRB:CSARDRLPNRDTQYF	1	0.000289436	C2
																				TRA:CAVQALRGNTGKLIF TRB:CASSVRSGVGETQYF	1	0.000289436	C2
																				TRA:CAVRSGGSNYKLTF TRB:CASSTIYSAFYTF	1	0.000289436	C1
																				TRA:CAVSAIQGAQKLVF TRB:CSVRAGGWNEQFF	1	0.000289436	C2
																				TRA:CAVSATGTGFQKLVF TRB:CASSQDGTSGRGEQFF	1	0.000289436	C2
																				TRA:CAVSDDGGYNKLIF TRB:CAISESRDERIKWGYTF	1	0.000289436	C1
																				TRA:CAVLTSSGGYNKLIF TRA:CAVRLPFSGGYNKLIF TRB:CASSDGSEGQPQHF	1	0.000289436	C1
																				TRA:CAVLSTGNQFYF TRA:CAVNSGGGADGLTF TRB:CASRAFGASGYNEQFF	1	0.000289436	C2
																				TRA:CAVLSGYSTLTF TRB:CASSFPRQGGGNTIYF	1	0.000289436	C1
																				TRA:CAVSDLGRRYGGSQGNLIF TRB:CATSREGRTRYGYTF	1	0.000289436	C1
																				TRA:CAVNAPHSGGYQKVTF TRB:CASSLGPINGNTIYF	1	0.000289436	C1
																				TRA:CAVRDISDDYKLSF TRB:CASSYRDSNEQFF	1	0.000289436	C2
																				TRA:CAVRDETDKLIF TRB:CASSSSGSSYNEQFF	1	0.000289436	C2
																				TRA:CAVRDEDSGAGSYQLTF TRB:CASRDSLYNSPLHF	1	0.000289436	C1
																				TRA:CAVREDNAGNMLTF TRB:CASSQEGGTGYTF	1	0.000289436	C1
																				TRA:CAVRDKGQNFVF TRB:CASRRIGTSYNEQFF	1	0.000289436	C2
																				TRA:CAVRDNYGQNFVF TRB:CASSLSDWGEQYF	1	0.000289436	C2
																				TRA:CAVRDQAGTALIF TRB:CASRLSRNSYNEQFF	1	0.000289436	C2
																				TRA:CAVRDQTGANNLFF TRB:CASSFGLAGSADTQYF	1	0.000289436	C2
																				TRA:CAVRDRTGNQFYF TRB:CASSDRGGGYEQYF	1	0.000289436	C2
																				TRA:CAVRDTGRRALTF TRB:CSVGASGRKNTGELFF	1	0.000289436	C2
																				TRA:CAVREAAGNKLTF TRB:CSATSMGRASDIQYF	1	0.000289436	C2
																				TRA:CAVNPGTGGFKTIF TRB:CASSEQGEIYGYTF	1	0.000289436	C1
																				TRA:CAVNSRENSGGSNYKLTF TRB:CASSFGGVSYEQYF	1	0.000289436	C2
																				TRA:CAVNPGGYQKVTF TRB:CSARDGSSGRGSYEQYF	1	0.000289436	C2
																				TRA:CAVNNESGGSNYKLTF TRB:CATSDFVGAGADTQYF	1	0.000289436	C2
																				TRA:CAVNMNSNYQLIW TRB:CASSGATRGADEKLFF	1	0.000289436	C1
																				TRA:CAVNMGDDKIIF TRA:CVSRFNKFYF TRB:CASSNRGVAKNIQYF	1	0.000289436	C2
																				TRA:CAVNLYNNNDMRF TRB:CASRPTTGIEQFF	1	0.000289436	C2
																				TRA:CAVRGHSGYALNF TRB:CASSRDRGLLYTEAFF	1	0.000289436	C1
																				TRA:CAVRGNDYKLSF TRB:CASSFPTWASSGNTIYF	1	0.000289436	C1
																				TRA:CAVNSGGYQKVTF TRB:CASSPRTRGETQYF	1	0.000289436	C2
																				TRA:CAVNTGNQFYF TRB:CSAREATGGNSPLHF	1	0.000289436	C1
																				TRA:CAVRGRSNDYKLSF TRB:CASSQETRINEQFF	1	0.000289436	C2
																				TRA:CAVPETGANNLFF TRB:CASSLGPQGNEQFF	1	0.000289436	C2
																				TRA:CAVQAMGSFNKFYF TRB:CASGRGTRGELFF TRB:CATTKVTDRPTNEKLFF	1	0.000289436	C1 + C2
																				TRA:CAVQAAGNKLTF TRB:CASSLRTGGTEAFF	1	0.000289436	C1
																				TRA:CAVQASSGYALNF TRB:CASSLGAGRNEAFF	1	0.000289436	C1
																				TRA:CAVQTGANNLFF TRA:CAVRLSSGNTPLVF TRB:CASNPQGNYGYTF TRB:CASSNPSGDPTYEQYF	1	0.000289436	C1 + C2
																				TRA:CAVPISSGSARQLTF TRB:CASTVAEGNEQFF	1	0.000289436	C2
																				TRA:CAVQTGANNLFF TRB:CASSSGLRDNEQFF	1	0.000289436	C2
																				TRA:CAVRSNNDMRF TRB:CASSLARGGEQYF	1	0.000289436	C2
																				TRA:CAVRSETSGSRLTF TRB:CATSARATDTQYF	1	0.000289436	C2
																				TRA:CAVNIDDMRF TRB:CATSSERSYNEQFF	1	0.000289436	C2
																				TRA:CAVNGRAAGNKLTF TRB:CASSLFYQSGNTIYF	1	0.000289436	C1
																				TRB:CASSLEARVADEQFF	1	0.000289436	C2
																				TRB:CASSLEDSTDTQYF	1	0.000289436	C2
																				TRB:CASSLEGSREKLFF	1	0.000289436	C1
																				TRB:CASSLGQGYSPLHF	1	0.000289436	C1
																				TRB:CASSLGRLEKLFF	1	0.000289436	C1
																				TRB:CASSLGRQSYEQYF	1	0.000289436	C2
																				TRB:CASSLGTFYEQYF	1	0.000289436	C2
																				TRB:CASSLIGTEAFF	1	0.000289436	C1
																				TRB:CASSLIRGDTQYF	1	0.000289436	C2
																				TRB:CASSLLTGVETQYF	1	0.000289436	C2
																				TRB:CASSLPEGHGEQFF	1	0.000289436	C2
																				TRB:CASSLQIPGRDTQYF	1	0.000289436	C2
																				TRB:CASSHDGGANTEAFF	1	0.000289436	C1
																				TRB:CASSFLAGGPDTQYF	1	0.000289436	C2
																				TRB:CASSLSGTGYEQYF	1	0.000289436	C2
																				TRB:CASSFGSGTEQFF	1	0.000289436	C2
																				TRA:CVVTSDDKIIF TRB:CAITQGSPGRGYTF	1	0.000289436	C1
																				TRA:CVVWDTGRRALTF TRB:CASRTGQGRFGYTF	1	0.000289436	C1
																				TRB:CACSGTHLNSPLHF	1	0.000289436	C1
																				TRB:CAPMGRTDTQYF TRB:CASSLKTNTDTQYF	1	0.000289436	C2
																				TRB:CAPMGRTDTQYF	1	0.000289436	C2
																				TRB:CARPGLAPDEQYF TRB:CASSLGPMRPQHF	1	0.000289436	C1 + C2
																				TRB:CASKDGSSYNEQFF	1	0.000289436	C2
																				TRB:CASLTRDRESAGYTF	1	0.000289436	C1
																				TRB:CASPSGGGEVYNEQFF	1	0.000289436	C2
																				TRB:CASRGDGHEQYF	1	0.000289436	C2
																				TRB:CASRGQVSSYEQYF	1	0.000289436	C2
																				TRB:CASSLDRQGETLHF	1	0.000289436	C1
																				TRB:CASRPTDCNQPQHF TRB:CASSLRGVMQFF	1	0.000289436	C1 + C2
																				TRB:CASSLASGNQGEQFF	1	0.000289436	C2
																				TRB:CASSLAGGRRSYTF	1	0.000289436	C1
																				TRA:CAVRKLGSSNTGKLIF TRB:CASSLSVSGYTF	1	0.000289436	C1
																				TRA:CAVRLQGGSEKLVF TRA:CAVSGPNSGGGADGLTF TRB:CAWSAGLAGATDTQYF	1	0.000289436	C2
																				TRA:CAVRNAGNMLTF TRB:CASSSGLAVTYNEQFF	1	0.000289436	C2
																				TRA:CAVRNSNTGNQFYF TRB:CASRKQGSGTEAFF	1	0.000289436	C1
																				TRA:CAVRPLIRGGGNKLTF TRB:CSARGSGGTGELFF	1	0.000289436	C2
																				TRA:CAVRPQDTGRRALTF TRB:CASSLGANTGELFF	1	0.000289436	C2
																				TRA:CAVNHPSNNARLMF TRB:CASSYFRGRGSYGYTF	1	0.000289436	C1
																				TRA:CAVNGNFGNEKLTF TRB:CATSEDRENTEAFF	1	0.000289436	C1
																				TRA:CAVNAQGYKLSF TRB:CAWSVKFTDTQYF	1	0.000289436	C2
																				TRA:CAVNGGGFKTIF TRB:CASSGANGYGYTF	1	0.000289436	C1
																				TRA:CAVRPTGRRALTF TRB:CASSDGAGRAGTYNEQFF	1	0.000289436	C2
																				TRA:CAVRRGYGNKLVF TRB:CASSGGSWGKPGGPKGNTIYF	1	0.000289436	C1
																				TRA:CAVNGGFGNEKLTF TRB:CASSQEVGQVYGYTF	1	0.000289436	C1
																				TRA:CAVNDNARLMF TRB:CASSRIGSRGGGELFF	1	0.000289436	C2
																				TRA:CAVRRPGGYQKVTF TRB:CASSSAEEAGYNEQFF	1	0.000289436	C2
																				TRA:CAVRSDGKLVF TRB:CASSFTVSEQYF	1	0.000289436	C2
																				TRA:CAAAASGGYNKLIF TRA:CAAPYYGNNRLAF TRB:CSARDRGKGYGYTF	1	0.000289436	C1
																				TRA:CIVITGANSKLTF TRB:CASSLQGGVNNEQFF	1	0.000289436	C2
																				TRA:CAVTPSGTYKYIF TRB:CASSLLENTEAFF	1	0.000289436	C1
																				TRB:CASSFRLAVTYEQYF	1	0.000289436	C2
																				TRB:CASSHHRGQGRTGANVLTF TRB:CASSPDGNQPQHF	1	0.000289436	C1 + C2
																				TRB:CASSHLRDRLVHGANVLTF	1	0.000289436	C2
																				TRB:CASSHRTGLNTEAFF	1	0.000289436	C1
																				TRB:CASSIGRGTGGHGYTF	1	0.000289436	C1
																				TRB:CASSIRSLVADEQYF	1	0.000289436	C2
																				TRB:CASSIRVLRYEQYF	1	0.000289436	C2
																				TRB:CASSLAGGQNEQYF	1	0.000289436	C2
																				TRB:CASSLAPAPGMDGYTF	1	0.000289436	C1
																				TRB:CSVWDRGYTEAFF	1	0.000289436	C1
